# Supplementary material for: Cerebrospinal Fluid C1-Esterase Inhibitor and Tie-1 Levels Affect Cognitive Performance: Evidence from Proteome-Wide Mendelian Randomization
Source: Genes (Basel). 2024 Jan 4;15(1):71. doi: 10.3390/genes15010071 (PMC10815381; doi:10.3390/genes15010071)
Supplement: Supplementary file 1 [file genes-15-00071-s001.zip]

Archive with 1 entries (1 files):
- genes-2773488-supplementary.xlsx
