# Supplementary material for: Cerebrospinal Fluid C1-Esterase Inhibitor and Tie-1 Levels Affect Cognitive Performance: Evidence from Proteome-Wide Mendelian Randomization
Source: Genes (Basel). 2024 Jan 4;15(1):71. doi: 10.3390/genes15010071 (PMC10815381; doi:10.3390/genes15010071)
Supplement: Supplementary file 1 [file genes-15-00071-s001.zip › genes-2773488-supplementary.xlsx]

## Sheet: Suppl Table S1
Supplementary Table S1: STROBE-MR checklist of recommended items to address in reports of Mendelian randomization studies1 2.
Item No.	Section	Checklist item	Page No.	Relevant text from manuscript
1	TITLE and ABSTRACT	Indicate Mendelian randomization (MR) as the study’s design in the title and/or the abstract if that is a main purpose of the study	1,2,3	The cerebrospinal fluid proteome and cognitive performance: a Mendelian randomization analysis
	INTRODUCTION
2	Background	Explain the scientific background and rationale for the reported study. What is the exposure? Is a potential causal relationship between exposure and outcome plausible? Justify why MR is a helpful method to address the study question	4	Cerebrospinal fluid (CSF) is an ultrafiltrate of plasma produced in the cerebral ventricles and located within the subarachnoid space where it maintains the structural and physiological integrity of the central nervous system (CNS) (1, 2). The composition of CSF, including protein levels, provides information about the health of the CNS and may help stratify neurodegenerative disease risk (3-6). …
3	Objectives	State specific objectives clearly, including pre-specified causal hypotheses (if any). State that MR is a method that, under specific assumptions, intends to estimate causal effects	4,5	Associations identified using conventional epidemiologic analyses can be biased by residual confounding or reverse causality and may therefore not represent causal relationships. Mendelian randomization (MR) is an analytic paradigm that overcomes these limitations by leveraging randomly allocated genetic variants as proxies for exposures to estimate the causal effect of an exposure (e.g., protein…
	METHODS
4	Study design and data sources	Present key elements of the study design early in the article. Consider including a table listing sources of data for all phases of the study. For each data source contributing to the analysis, describe the following:	5	The overall study design is provided in Figure 1. We conducted cis-Mendelian randomization (cis-MR) analyses to explore the associations of genetically predicted CSF protein concentration with cognitive performance. To ensure that MR findings were not attributable to a variant in linkage disequilibrium (LD), further validation was done using statistically significant associations in genetic coloc…
	a)	Setting: Describe the study design and the underlying population, if possible. Describe the setting, locations, and relevant dates, including periods of recruitment, exposure, follow-up, and data collection, when available.	5	The overall study design is provided in Figure 1. We conducted cis-Mendelian randomization (cis-MR) analyses to explore the associations of genetically predicted CSF protein concentration with cognitive performance. To ensure that MR findings were not attributable to a variant in linkage disequilibrium (LD), further validation was done using statistically significant associations in genetic coloc…
	b)	Participants: Give the eligibility criteria, and the sources and methods of selection of participants. Report the sample size, and whether any power or sample size calculations were carried out prior to the main analysis	6	Yang et al. conducted a genome-wide association study (GWAS) of 713 cerebrospinal fluid (CSF) proteins in 971 individuals recruited from the Washington University School of Medicine in St. Louis, including 249 patients with Alzheimer’s disease (AD), 717 cognitively normal controls, and 5 with unknown cognitive function status (14). The average age of the study participants was 69 years (standard …
	c)	Describe measurement, quality control and selection of genetic variants	6	Is this including AD patients? The description should be focussed on the final set that the analyst was done and what filters were applied. You should not get into details but main issues should be clear.
	d)	For each exposure, outcome, and other relevant variables, describe methods of assessment and diagnostic criteria for diseases	6	The primary outcome in this MR analysis was cognitive performance. We obtained genetic association estimates for cognitive performance from a Social Science Genetic Association Consortium (SSGAC) meta-analysis conducted by Lee et al. (17), including 257,841 European ancestry UK Biobank (18) and Cognitive Genomics Consortium (COGENT) participants (19). In the UK Biobank, cognitive performance was …
	e)	Provide details of ethics committee approval and participant informed consent, if relevant
5	Assumptions	Explicitly state the three core IV assumptions for the main analysis (relevance, independence and exclusion restriction) as well assumptions for any additional or sensitivity analysis
6	Statistical methods: main analysis	Describe statistical methods and statistics used
	a)	Describe how quantitative variables were handled in the analyses (i.e., scale, units, model)	6,7	The protein levels were quantified as relative fluorescence units (RFU). Genetic association estimates with CSF protein levels were adjusted for sex, age, the first two genetic principal components, and the genotyping platform. In additional sensitivity analyses, we used genetic association data for plasma (n=529) and brain (n=380; measured using parietal cortex tissue) proteins from the same stu…
	b)	Describe how genetic variants were handled in the analyses and, if applicable, how their weights were selected	8	For MR analysis, we used cis protein quantitative trait loci (pQTLs) as genetic instruments for each CSF protein. Genetic variants were considered cis to the gene when they were located within 1Mb of the gene start or end position. Gene coordinates were determined based on the Genome Reference Consortium Human version 37 (GRCh37) released by the Ensembl genome browser. We selected genome-wide sig…
	c)	Describe the MR estimator (e.g. two-stage least squares, Wald ratio) and related statistics. Detail the included covariates and, in case of two-sample MR, whether the same covariate set was used for adjustment in the two samples	8	We conducted two-sample MR analyses to explore the effect of CSF proteins on the primary and secondary outcome phenotypes. Genetic associations with the exposures and outcomes were harmonized by aligning effect alleles, using the ‘TwoSampleMR’ v.0.6.0 R package (25). MR effects were estimated either using the Wald ratio for single variant instruments (25), or the random-effects inverse-variance w…
	d)	Explain how missing data were addressed
	e)	If applicable, indicate how multiple testing was addressed	8	MR effect estimates were considered statistically significant below a false discovery rate (FDR) or 5% to account for multiple testing of correlated phenotypes.
7	Assessment of assumptions	Describe any methods or prior knowledge used to assess the assumptions or justify their validity
8	Sensitivity analyses and additional analyses	Describe any sensitivity analyses or additional analyses performed (e.g. comparison of effect estimates from different approaches, independent replication, bias analytic techniques, validation of instruments, simulations)	8,9	Where more than two genetic instruments were available for a given protein, we performed sensitivity analyses to assess the robustness of MR estimates to bias due to horizontal pleiotropy. Horizontal pleiotropy refers to the association of the genetic instrument with the outcome through pathways independent of the exposure and leads to potential bias in the MR estimate (26). We first calculated t…
9	Software and pre-registration
	a)	Name statistical software and package(s), including version and settings used	8	We conducted two-sample MR analyses to explore the effect of CSF proteins on the primary and secondary outcome phenotypes. Genetic associations with the exposures and outcomes were harmonized by aligning effect alleles, using the ‘TwoSampleMR’ v.0.6.0 R package (25).
	b)	State whether the study protocol and details were pre-registered (as well as when and where)
	RESULTS
10	Descriptive data
	a)	Report the numbers of individuals at each stage of included studies and reasons for exclusion. Consider use of a flow diagram
	b)	Report summary statistics for phenotypic exposure(s), outcome(s), and other relevant variables (e.g. means, SDs, proportions)
	c)	If the data sources include meta-analyses of previous studies, provide the assessments of heterogeneity across these studies
	d)	For two-sample MR:
		i. Provide justification of the similarity of the genetic variant-exposure associations between the exposure and outcome samples
		ii. Provide information on the number of individuals who overlap between the exposure and outcome studies
11	Main results
	a)	Report the associations between genetic variant and exposure, and between genetic variant and outcome, preferably on an interpretable scale	11	A total of 172 genome-wide significant cis-pQTLs were used to instrument 154 CSF proteins in MR analysis, of which, 139 proteins had one instrument, 12 proteins had two and three proteins had three instruments (Supplementary Table 2).
	b)	Report MR estimates of the relationship between exposure and outcome, and the measures of uncertainty from the MR analysis, on an interpretable scale, such as odds ratio or relative risk per SD difference	11	Genetically predicted levels of 14 CSF proteins were significantly associated with cognitive performance (Supplementary Table 3), after using a 5% FDR statistical significance threshold (P < 6 × 10-3; Figure 2). Genetically predicted higher CSF levels of C1-esterase inhibitor, carbonic anhydrase IV, cathepsin B, carboxypeptidase E (CBPE ), esterase D, growth hormone receptor (GHR) and tumour necr…
	c)	If relevant, consider translating estimates of relative risk into absolute risk for a meaningful time period
	d)	Consider plots to visualize results (e.g. forest plot, scatterplot of associations between genetic variants and outcome versus between genetic variants and exposure)	24, 26	Figure 2, 4
12	Assessment of assumptions
	a)	Report the assessment of the validity of the assumptions
	b)	Report any additional statistics (e.g., assessments of heterogeneity across genetic variants, such as I2, Q statistic or E-value)
13	Sensitivity analyses and additional analyses
	a)	Report any sensitivity analyses to assess the robustness of the main results to violations of the assumptions
	b)	Report results from other sensitivity analyses or additional analyses
	c)	Report any assessment of direction of causal relationship (e.g., bidirectional MR)
	d)	When relevant, report and compare with estimates from non-MR analyses
	e)	Consider additional plots to visualize results (e.g., leave-one-out analyses)
	DISCUSSION
14	Key results	Summarize key results with reference to study objectives	13	We systematically assessed the effect of 154 genetically predicted CSF protein levels on cognitive performance using the MR paradigm. Our results showed that higher genetically predicted CSF C1-esterase inhibitor levels were associated with better cognitive performance, and higher genetically predicted CSF sTie-1 was associated with worse cognitive performance. These findings were further support…
15	Limitations	Discuss limitations of the study, taking into account the validity of the IV assumptions, other sources of potential bias, and imprecision. Discuss both direction and magnitude of any potential bias and any efforts to address them	15	There are also limitations to consider. First, our results may still theoretically be biased by pleiotropy, despite our best efforts to mitigate this using the available statistical methods . Second, the summary-level approach utilized in this analysis assumes a linear relationship between the exposure and the outcome . Third, our analysis was restricted to individuals of European ancestry, so th…
16	Interpretation
	a)	Meaning: Give a cautious overall interpretation of results in the context of their limitations and in comparison with other studies
	b)	Mechanism: Discuss underlying biological mechanisms that could drive a potential causal relationship between the investigated exposure and the outcome, and whether the gene-environment equivalence assumption is reasonable. Use causal language carefully, clarifying that IV estimates may provide causal effects only under certain assumptions	13, 14	In plasma, C1-esterase inhibitor functions as a serine protease inhibitor involved in regulating the complement system activation to prevent excessive immune response (38). C1-esterase inhibitor also participates in the regulation of the kallikrein-kinin system, which is involved in vascular tone and permeability, as well as the coagulation cascade (39). These functions also underlie its relevanc…
	c)	Clinical relevance: Discuss whether the results have clinical or public policy relevance, and to what extent they inform effect sizes of possible interventions	13,14	We also found genetic evidence for adverse effects of sTie-1 and LRP8 on cognitive function. While sTie-1 is poorly characterised in the literature, it has been implicated in various vascular processes such as angiogenesis and vessel wall integrity (43). These processes have relevance to neural development and cerebrovascular disease. It is through these mechanisms, or as-of-yet undiscovered mech…
17	Generalizability	Discuss the generalizability of the study results (a) to other populations, (b) across other exposure periods/timings, and (c) across other levels of exposure	15,16	These results are compatible with several scenarios. In one, plasma C1-esterase inhibitor levels may determine CSF levels. Second, levels of the protein in only one of the compartments may be relevant, however in the setting of a shared genetic signal between the two phenotypes we are unable to distinguish which is more relevant. Additional work is needed to identify the tissue type that is most …
	OTHER INFORMATION
18	Funding	Describe sources of funding and the role of funders in the present study and, if applicable, sources of funding for the databases and original study or studies on which the present study is based	20	This work is supported by the UK Dementia Research Institute at Imperial College, which receives its funding from UK Dementia Research Institute Ltd., funded by the UK Medical Research Council (MRC), Alzheimer’s Society, and Alzheimer’s Research UK. HTC is supported by the Novo Nordic Foundation Challenge Programme: Harnessing the Power of Big Data to Address the Societal Challenge of Aging (NNF1…
19	Data and data sharing	Provide the data used to perform all analyses or report where and how the data can be accessed and reference these sources in the article. Provide the statistical code needed to reproduce the results in the article, or report whether the code is publicly accessible and if so, where	20	To double check with Abbas.
20	Conflicts of Interest	All authors should declare all potential conflicts of interest	21	DG is employed by Novo Nordisk. The rest of the authors have no conflict of interest to disclose.
This checklist is copyrighted by the Equator Network under the Creative Commons Attribution 3.0 Unported (CC BY 3.0) license.
1	Skrivankova VW, Richmond RC, Woolf BAR, Yarmolinsky J, Davies NM, Swanson SA, et al. Strengthening the Reporting of Observational Studies in Epidemiology using Mendelian Randomization (STROBE-MR) Statement. JAMA. 2021;under review.
2	Skrivankova VW, Richmond RC, Woolf BAR, Davies NM, Swanson SA, VanderWeele TJ, et al. Strengthening the Reporting of Observational Studies in Epidemiology using Mendelian Randomisation (STROBE-MR): Explanation and Elaboration. BMJ. 2021;375:n2233.

## Sheet: Suppl Table S2
Supplementary Table S2: Genetic instruments used in Mendelian randomizaiton analyses.
Protein	Chromosome	Position	rsID	Effect allele	Other allele	Beta	SE	P-value	F-statistic
6-Phosphogluconate dehydrogenase	1	10461933	rs141107515	A	G	-0.184683	0.0197708	9.82e-20	87.258
AK1A1	1	46032311	rs2229540	G	A	-0.191302	0.0110853	6.12e-57	297.813
Apo E2	19	45394336	rs71352238	G	A	0.0225666	0.00384926	6.67e-09	34.3699
Apo L1	22	36653854	rs10854688	C	T	-0.0590411	0.0104185	2.03e-08	32.1143
ARMEL	10	14873794	rs72772417	T	C	0.0876585	0.0100939	2.06e-17	75.4171
ART	16	67991427	rs9928014	C	T	0.0836056	0.0133522	6.18e-10	39.2071
ARTS1	5	95988572	rs116324776	A	G	0.145506	0.024501	4.36e-09	35.2691
ARTS1	5	96118866	rs17482078	T	C	-0.245997	0.0103147	8.64e-95	568.783
Arylsulfatase A	22	51064915	rs6151419	A	G	-0.0670549	0.00710192	3.94e-20	89.1476
ASAH2	10	52012044	rs2813302	G	A	-0.0600622	0.00575547	5.47e-24	108.903
ASAHL	4	76857064	rs66498356	C	G	-0.134239	0.00672053	2.17e-72	398.979
ATS13	9	136287207	rs34265876	G	A	-0.0810075	0.0120886	3.98e-11	44.9054
B7-H1	9	5460801	rs7048841	T	C	0.047533	0.00430664	1.78e-26	121.819
B7-H2	21	45658474	rs56124762	G	A	-0.103022	0.00580976	1.67e-59	314.444
BSP	4	88646335	rs6855426	A	G	0.135501	0.0235339	1.22e-08	33.151
BST1	4	15647074	rs7683000	G	A	-0.179222	0.0083461	3.34e-81	461.122
C1-Esterase Inhibitor	11	57374332	rs11603020	G	A	-0.054944	0.00560232	1.56e-21	96.1844
C4b	6	31507937	rs149245335	T	C	0.115397	0.0197097	6.94e-09	34.2791
C4b	6	31945646	rs2734325	T	C	-0.111626	0.00650422	1.86e-56	294.537
C4b	6	32804909	rs241425	A	G	0.0457155	0.00694923	8.53e-11	43.2766
CAPG	2	85637837	rs3770102	A	C	0.0333235	0.00507616	9.54e-11	43.0954
Carbonic Anhydrase IV	17	58262406	rs62083731	C	T	-0.10296	0.0139342	3.75e-13	54.5975
CATF	11	66331458	rs572846	A	G	-0.0246714	0.00447376	4.71e-08	30.4118
Cathepsin B	8	11685453	rs1736065	G	A	0.0545875	0.00496399	2.66e-26	120.927
Cathepsin H	15	79155033	rs2869887	A	C	-0.0744228	0.00826116	1.53e-18	81.1577
Cathepsin S	1	150737220	rs41271951	G	A	-0.124607	0.00822963	1e-45	229.258
CBPE	4	166336382	rs11736871	C	T	0.0284618	0.00447336	3.37e-10	40.4815
CD30 Ligand	9	117665752	rs3181370	G	A	-0.0296433	0.00420462	3.82e-12	49.7049
CD5L	1	157748564	rs6427401	A	G	0.0593939	0.0104397	1.79e-08	32.3674
CDON	11	125870397	rs76617496	G	A	0.136466	0.0119609	4.63e-28	130.173
Chitotriosidase-1	1	203191262	rs2244385	G	C	-0.28168	0.0219585	2.92e-34	164.553
CLC7A	12	10224430	rs16909966	C	A	-0.118182	0.00852368	4.46e-39	192.242
CLC7A	12	10322182	rs2742115	G	A	-0.0336811	0.00511325	8.27e-11	43.3889
CNTN2	1	205031744	rs2242001	A	G	-0.0877676	0.00566147	1.3e-47	240.331
Coagulation Factor V	1	169486141	rs966751	G	C	-0.106112	0.011759	1.29e-18	81.4307
Coagulation Factor VII	13	113770876	rs488703	A	G	-0.165473	0.0100161	7.34e-53	272.934
Collectin Kidney 1	2	3672670	rs10206003	G	A	0.204862	0.0131114	2.85e-48	244.132
complement factor H-related 5	1	196967354	rs35662416	A	G	-0.163473	0.0224911	8.71e-13	52.8288
CREL1	3	10054682	rs58020561	G	A	-0.0583374	0.00666283	1.27e-17	76.6614
Cripto	3	46312539	rs1027241	A	G	-0.0686269	0.0106143	1.73e-10	41.8029
Cripto	3	46595860	rs113268530	A	G	-0.173051	0.0306013	2.15e-08	31.9793
Cripto	3	46770034	rs11713041	C	T	0.175753	0.0211995	4.75e-16	68.7313
Cyclophilin F	10	81094251	rs11002931	C	A	-0.0338668	0.0038565	1.03e-17	77.119
Cystatin M	11	65765551	rs610497	G	A	0.131858	0.00640298	3.31e-76	424.081
DC-SIGN	19	7793502	rs1010047	A	G	-0.0341856	0.00531068	2.08e-10	41.4368
DERM	1	168689940	rs545833	T	C	0.0653177	0.0061485	9.14e-25	112.856
DERM	1	168897164	rs2093486	C	A	0.0355823	0.00593775	3.14e-09	35.9107
DLL1	6	170516123	rs9348260	G	A	0.0282914	0.00504427	2.79e-08	31.4566
DPP2	9	140002501	rs6420280	T	C	-0.0574942	0.00367107	2.27e-48	245.28
ECM1	1	150445819	rs7002	G	A	-0.0231793	0.00345066	3.53e-11	45.1228
EGF	4	110877416	rs10488881	T	A	0.0353458	0.00618344	1.53e-08	32.675
EMR2	19	14808453	rs11880837	A	G	0.0536702	0.00496196	1.63e-25	116.993
Endocan	5	54324920	rs4865911	G	A	0.0351592	0.00563578	7.17e-10	38.9197
EphA1	7	143107026	rs7792781	T	C	-0.126315	0.00869772	1.79e-42	210.911
ERBB1	7	54923277	rs6957408	T	C	-0.0400536	0.0066161	2.18e-09	36.6504
Esterase D	13	47362478	rs8192887	T	C	-0.203704	0.0110871	7.58e-63	337.569
Factor B	6	31916951	rs541862	G	A	0.0442527	0.00770309	1.3e-08	33.0027
FAM3B	21	42697714	rs2838014	G	C	0.246444	0.00716057	1.02e-159	1184.52
FAM3D	3	58648031	rs4020782	T	C	-0.0760098	0.0107289	3.08e-12	50.1913
Fas, soluble	10	90759724	rs4406737	A	G	0.0599798	0.00455012	4.11e-36	173.766
FCG2B	1	161478859	rs4657041	C	T	0.32685	0.00906529	8.39e-167	1299.97
FGF-19	11	69523592	rs4980680	A	G	-0.0848136	0.0085225	4.38e-22	99.0369
FGF-19	11	69663924	rs7109863	A	G	0.036887	0.0066429	3.82e-08	30.8341
FSTL3	19	675513	rs2301742	C	A	-0.0262986	0.00388079	2.36e-11	45.9224
FUT5	19	5947688	rs78114888	A	G	0.127027	0.00750275	1.2e-54	286.649
Galectin-3	14	55600939	rs76426991	A	G	-0.0878037	0.0061489	2.68e-41	203.906
Galectin-8	1	236701459	rs16833818	C	G	-0.0329971	0.00358093	2.94e-19	84.9102
Gelsolin	9	124047836	rs76098787	C	T	0.0570599	0.00805344	3.05e-12	50.1995
Glutathione S-transferase Pi	11	67353970	rs4891	G	A	-0.100814	0.00524568	4.44e-68	369.35
GPC5	13	92035073	rs9523318	A	G	0.0363543	0.00539514	3.09e-11	45.4053
GPC5	13	92607374	rs7319605	A	G	-0.0309533	0.00541338	1.52e-08	32.6947
GPNMB	7	23294668	rs858274	C	T	-0.114033	0.00529532	1.11e-81	463.742
GPVI	19	55536595	rs1613662	G	A	-0.096034	0.00877542	4.59e-26	119.761
Granulysin	2	85934499	rs12151621	A	C	0.211822	0.0135266	1.59e-48	245.225
Growth hormone receptor	5	42639361	rs4518410	G	A	0.0440125	0.00683985	2.12e-10	41.4056
Haptoglobin, Mixed Type	16	72079657	rs77303550	T	C	0.711755	0.064441	1.6e-26	121.993
HCC-4	17	34304680	rs74842203	T	C	-0.216248	0.0323487	4.76e-11	44.688
Heparin cofactor II	22	21122412	rs165818	T	C	0.0352528	0.00503445	5.31e-12	49.0324
HGF	7	81417306	rs10248271	G	T	-0.0432409	0.00578722	2.08e-13	55.8277
HGFA	4	3459849	rs1203107	T	C	-0.231892	0.0155222	1.58e-44	223.185
HPLN1	5	83207463	rs4274957	G	A	0.193551	0.00689603	2.52e-121	787.758
IDUA	4	1010251	rs35220088	C	G	0.0711615	0.00498974	3.41e-41	203.392
IFN-a/b R1	21	34716789	rs12483293	C	A	0.0237969	0.00424535	2.85e-08	31.4205
IGF-II receptor	6	160560845	rs628031	A	G	-0.0348801	0.00414192	1.68e-16	70.9173
IL-1 R AcP	3	190340177	rs9813227	A	C	0.161939	0.00789982	2.2e-75	420.212
IL-1 R4	2	102926511	rs10178436	A	G	0.310681	0.00791133	1.71e-190	1542.16
IL-1 sRI	2	102661613	rs6722640	T	A	0.0362003	0.00393745	3.22e-19	84.5268
IL-1 sRII	2	102617204	rs7561460	G	A	-0.0374856	0.0065132	1.23e-08	33.1238
IL-16	15	81590775	rs17875509	C	G	-0.0699534	0.00618015	1.15e-27	128.121
IL-17 sR	22	17612744	rs2286951	A	G	0.0628858	0.0074527	1.53e-16	71.1997
IL-18 Ra	2	102951798	rs1362350	G	C	0.143705	0.00408287	1.33e-165	1238.83
IL-18 Ra	2	103240694	rs77748372	A	C	-0.0862825	0.0147968	7.94e-09	34.0024
IL-22	12	68652776	rs11177138	A	G	-0.0709875	0.00461155	4.94e-47	236.957
IL-34	16	70662816	rs36097154	A	G	-0.0481883	0.00351607	1.51e-38	187.831
IL-6 sRa	1	154426264	rs4129267	T	C	0.11181	0.00439503	1.14e-105	647.199
IL-9	5	135228165	rs2069885	A	G	-0.11493	0.00940023	1.16e-31	149.482
IL-9	5	135270062	rs7711775	A	C	0.140559	0.0245834	1.53e-08	32.6914
ILT-2	19	55145093	rs2114511	C	G	-0.229846	0.0140714	6.71e-52	266.808
Kallikrein 11	19	51517286	rs2691258	G	A	0.0826901	0.00634811	2.77e-35	169.675
kallikrein 8	19	51446530	rs2659091	A	G	-0.0465902	0.00510801	5.73e-19	83.1928
Layilin	11	111436896	rs659529	T	A	-0.0767236	0.00631954	3.15e-31	147.396
LEG9	17	25959355	rs3794195	G	A	-0.0261146	0.00381814	1.61e-11	46.7803
LRP8	1	53714139	rs12031155	T	C	0.0508676	0.00572837	4.2e-18	78.8534
Luteinizing hormone	19	49517140	rs75287599	T	C	-0.189818	0.0188816	2.11e-22	101.064
LY86	6	6578927	rs7757934	G	A	-0.0374461	0.00398293	5.33e-20	88.391
Lysozyme	12	69748397	rs57954211	A	C	-0.0811215	0.00446812	5.39e-62	329.627
MIA	19	41271104	rs13108	G	A	0.0799671	0.012626	3.96e-10	40.1136
MIC-1	19	18489734	rs7251610	T	C	-0.0465713	0.00630611	3.87e-13	54.5398
MICB	6	31078005	rs1265062	T	C	-0.0366144	0.00568381	2.03e-10	41.4978
MICB	6	31328092	rs2523582	A	G	-0.0828014	0.00567222	6.03e-43	213.093
MICB	6	32044834	rs9267798	C	G	0.0685071	0.0110907	1.04e-09	38.1552
MIP-5	17	34329475	rs7208990	G	C	0.145186	0.010023	2.48e-42	209.823
MMEL2	1	2708430	rs10909839	A	G	0.0914117	0.0043764	3.98e-77	436.284
MMP-2	16	55505040	rs1347653	A	C	-0.0317887	0.00408371	2.15e-14	60.5949
MMP-8	11	102590717	rs1939020	G	T	0.171833	0.00995667	2.69e-56	297.841
MPIF-1	17	34350933	rs76480185	T	G	-0.0876615	0.0128868	2e-11	46.273
MSP	3	49678307	rs2172252	T	A	-0.267813	0.0114186	1.57e-91	550.095
N-terminal pro-BNP	1	11921993	rs12406383	A	C	0.0522893	0.00570596	4.92e-19	83.9785
NADPH-P450 Oxidoreductase	7	75615006	rs1057868	T	C	-0.031595	0.00439865	1.56e-12	51.5938
NAGK	2	71288817	rs9636398	A	G	-0.030724	0.00487565	4.86e-10	39.7091
NET4	12	96119016	rs17287608	C	A	-0.062989	0.00589745	5.32e-25	114.078
NID2	14	52480621	rs6572807	G	A	-0.0351089	0.00362129	4.18e-21	93.9957
NID2	14	52514505	rs112590828	A	G	0.0600809	0.0100403	3.32e-09	35.808
Nidogen	1	236175339	rs2031487	A	G	0.0214523	0.00350054	1.4e-09	37.5559
NRP1	10	33509513	rs10827216	A	G	-0.0224791	0.00384669	7.39e-09	34.1494
OLR1	12	10318409	rs11611438	C	G	-0.0724723	0.0101293	1.88e-12	51.19
Osteocalcin	1	156245245	rs9943105	C	T	-0.0246995	0.00447564	4.59e-08	30.4555
Osteopontin	4	88774669	rs36018630	T	C	0.0389893	0.00647949	2.7e-09	36.2084
P-Selectin	1	169533266	rs6678795	G	A	0.0730929	0.0075768	6.53e-21	93.0634
PAFAH	6	46625886	rs6907892	T	C	0.100342	0.0055058	1.61e-62	332.143
PAFAH	6	46735158	rs7750324	G	A	0.0509202	0.00769775	6.73e-11	43.7575
PCSK7	11	117067699	rs8521	G	A	-0.0886385	0.0044057	3.13e-73	404.776
PCSK9	1	55512549	rs499718	T	C	-0.0901128	0.00718206	4.27e-33	157.425
PDGF Rb	5	149532107	rs3776081	G	A	-0.16661	0.00747778	3.27e-86	496.429
Periostin	13	38069809	rs9547908	C	T	-0.0758963	0.00746741	6.38e-23	103.3
PIGR	1	207119853	rs2275529	A	C	0.108083	0.0140711	4.7e-14	59.0009
PLXC1	12	94630029	rs2361355	G	A	-0.0355831	0.00589089	2.34e-09	36.486
PPAC	2	228088	rs57542652	A	G	0.236577	0.00629735	6.02e-180	1411.33
Prekallikrein	4	187172280	rs2304595	A	G	0.0392912	0.0064966	2.23e-09	36.5779
PSMA	11	49038966	rs138800869	A	G	0.122141	0.0131567	1.67e-19	86.1845
PSMA	11	50039832	rs28430465	A	G	0.0754237	0.0110739	1.96e-11	46.3889
REG4	1	120371217	rs2994816	G	A	0.0494164	0.00729907	2.49e-11	45.836
Semaphorin 3E	7	83147251	rs2535371	A	C	-0.176884	0.0136194	3.77e-35	168.679
sFRP-3	2	183730429	rs78177114	G	A	0.0732512	0.00957455	5.67e-14	58.5319
sICAM-1	19	10395683	rs5498	G	A	-0.170336	0.0034536	1e-200	2432.59
SIG14	19	52158316	rs7250849	A	C	-0.213572	0.0131702	3.01e-51	262.969
Siglec-3	19	51727962	rs3865444	A	C	-0.160134	0.00605747	7.37e-111	698.851
Siglec-7	19	51628529	rs2075803	A	G	0.041326	0.00655506	4.72e-10	39.746
Siglec-9	19	51627766	rs2673908	A	C	1.12657	0.0200094	1e-200	3169.92
sL-Selectin	1	169640642	rs72712053	G	T	-0.0589202	0.0047632	2.86e-32	153.014
SLAF7	1	160720554	rs3766374	A	G	-0.0967191	0.00720934	5.28e-37	179.984
SLAF7	1	161160159	rs112724568	T	C	-0.0779635	0.0122743	3.63e-10	40.345
sLeptin R	1	66069020	rs6665672	A	G	-0.2352	0.00528229	1e-200	1982.58
Spondin-1	11	13963974	rs7935294	C	A	0.0274456	0.00427477	2.31e-10	41.2211
SREC-I	17	1545333	rs62088045	T	C	0.154818	0.0138704	5.32e-27	124.585
sTie-1	1	43766426	rs3768046	A	G	-0.0291955	0.00515828	2.11e-08	32.0348
Tenascin	9	117805201	rs72758637	G	C	0.21094	0.00759103	9.98e-120	772.176
Tenascin	9	118155226	rs56277037	G	A	0.0456767	0.00795486	1.32e-08	32.9704
Testican-2	10	73846826	rs1245546	T	C	-0.050451	0.00481427	3.63e-24	109.819
TFPI	2	188390112	rs13035938	G	A	0.0293635	0.00518869	2.11e-08	32.0258
TIG2	7	150045302	rs10282458	A	G	0.0192769	0.0033489	1.23e-08	33.1337
TIMD3	5	156530199	rs6878597	T	C	0.0906393	0.00665193	3.34e-38	185.668
TNFSF15	9	117568766	rs6478109	A	G	0.0581364	0.00500906	6.19e-29	134.705
TPSB2	16	1271471	rs1054648	T	C	0.457599	0.0202668	4.71e-88	509.8
TrATPase	19	11707266	rs8112083	G	A	0.045859	0.00506419	1.05e-18	82.0029
TSG-6	2	152208657	rs6433375	A	G	0.0521653	0.0073281	2.44e-12	50.6735
TSP4	5	79390200	rs2438638	A	G	0.0395023	0.00493584	4.8e-15	64.0505
ULBP-3	6	150373839	rs12661513	A	C	-0.0677042	0.00515824	9.36e-36	172.277
Vitronectin	17	26688663	rs708100	G	A	-0.41848	0.0103018	1.51e-198	1650.15
vWF	12	6289108	rs1558325	A	G	0.0374385	0.00636551	5.93e-09	34.5916
WFKN2	17	48920101	rs11868519	C	T	0.130114	0.0067693	1.36e-66	369.454
YKL-40	1	203152801	rs880633	A	G	0.195833	0.00509984	1.41e-185	1474.55

## Sheet: Suppl Table S3
Supplementary Table S3: cis-Mendelian randomisation results for the associations of genetically predicted cerebrospinal fluid protein levels on cognitive performance.
protein	snps	p.fdr	beta	lower	upper	p.value	wm.b	wm.l	wm.u	wm.p	Egger.intercept.p	I2	SOMAseqID	SeqId	SomaId	TargetFullName	UniProt	EntrezGeneID	EntrezGeneSymbol
MSP	1	7.26e-19	-0.110039	-0.132946	-0.0871329	4.72e-21	NA	NA	NA	NA	NA	NA	X4407.10	4407-10_1	SL005202	Hepatocyte growth factor-like protein	P26927	4485	MST1
sTie-1	1	0.00160269	-0.427121	-0.623819	-0.230423	2.08e-05	NA	NA	NA	NA	NA	NA	X2844.53	2844-53_2	SL003199	Tyrosine-protein kinase receptor Tie-1, soluble	P35590	7075	TIE1
C1-Esterase Inhibitor	1	0.00406166	0.230598	0.116091	0.345106	7.91e-05	NA	NA	NA	NA	NA	NA	X4479.14	4479-14_2	SL000308	Plasma protease C1 inhibitor	P05155	710	SERPING1
LRP8	1	0.00726838	-0.212119	-0.323473	-0.100766	0.000188789	NA	NA	NA	NA	NA	NA	X3323.37	3323-37_1	SL004610	Low-density lipoprotein receptor-related protein 8	Q14114	7804	LRP8
CBPE	1	0.029396	0.351699	0.143045	0.560354	0.000954416	NA	NA	NA	NA	NA	NA	X5343.74	5343-74_3	SL008703	Carboxypeptidase E	P16870	1363	CPE
Haptoglobin, Mixed Type	1	0.0306436	-0.0164804	-0.0264488	-0.00651197	0.00119391	NA	NA	NA	NA	NA	NA	X3054.3	3054-3_2	SL000437	Haptoglobin	P00738	3240	HP
sICAM-1	1	0.0352238	-0.0535412	-0.0867949	-0.0202876	0.00160108	NA	NA	NA	NA	NA	NA	X4342.10	4342-10_3	SL002922	Intercellular adhesion molecule 1	P05362	3383	ICAM1
TSG-6	1	0.0393991	0.168119	0.060663	0.275576	0.00216629	NA	NA	NA	NA	NA	NA	X5036.50	5036-50_1	SL004782	Tumor necrosis factor-inducible gene 6 protein	P98066	7130	TNFAIP6
PSMA	2	0.0393991	-0.126744	-0.210107	-0.0433804	0.00288355	NA	NA	NA	NA	NA	NA	X5478.50	5478-50_2	SL000158	Glutamate carboxypeptidase 2	Q04609	2346	FOLH1
Esterase D	1	0.0393991	0.0709854	0.0240318	0.117939	0.00304543	NA	NA	NA	NA	NA	NA	X4984.83	4984-83_1	SL006378	S-formylglutathione hydrolase	P10768	2098	ESD
Carbonic Anhydrase IV	1	0.0393991	0.222416	0.0745054	0.370328	0.00320632	NA	NA	NA	NA	NA	NA	X3177.49	3177-49_2	SL010369	Carbonic anhydrase 4	P22748	762	CA4
Cathepsin B	1	0.0393991	0.17275	0.0574951	0.288005	0.00330663	NA	NA	NA	NA	NA	NA	X3061.61	3061-61_2	SL000343	Cathepsin B	P07858	1508	CTSB
Growth hormone receptor	1	0.0393991	0.213576	0.070628	0.356523	0.00340767	NA	NA	NA	NA	NA	NA	X2948.58	2948-58_2	SL005168	Growth hormone receptor	P10912	2690	GHR
IL-18 Ra	2	0.0393991	-0.0558922	-0.0935005	-0.0182838	0.00358174	NA	NA	NA	NA	NA	NA	X3446.7	3446-7_2	SL004152	Interleukin-18 receptor 1	Q13478	8809	IL18R1
SIG14	1	0.0705155	-0.0577323	-0.0997632	-0.0157013	0.00709952	NA	NA	NA	NA	NA	NA	X5125.6	5125-6_3	SL014292	Sialic acid-binding Ig-like lectin 14	Q08ET2	100049587	SIGLEC14
IL-1 R4	1	0.0705155	-0.024559	-0.0425385	-0.00657943	0.00742419	NA	NA	NA	NA	NA	NA	X4234.8	4234-8_2	SL004146	Interleukin-1 receptor-like 1	Q01638	9173	IL1RL1
NAGK	1	0.0705155	0.322224	0.0849152	0.559532	0.00778418	NA	NA	NA	NA	NA	NA	X3894.15	3894-15_2	SL005629	N-acetyl-D-glucosamine kinase	Q9UJ70	55577	NAGK
TIMD3	1	0.0742494	-0.106797	-0.186589	-0.0270052	0.0087081	NA	NA	NA	NA	NA	NA	X5134.52	5134-52_2	SL007547	Hepatitis A virus cellular receptor 2	Q8TDQ0	84868	HAVCR2
OLR1	1	0.0742494	-0.179793	-0.315014	-0.0445712	0.00916065	NA	NA	NA	NA	NA	NA	X3636.37	3636-37_4	SL007327	Oxidized low-density lipoprotein receptor 1	P78380	4973	OLR1
FSTL3	1	0.0942369	-0.2753	-0.490684	-0.0599159	0.0122386	NA	NA	NA	NA	NA	NA	X3438.10	3438-10_2	SL009324	Follistatin-related protein 3	O95633	10272	FSTL3
Coagulation Factor VII	1	0.153218	-0.064361	-0.119438	-0.00928349	0.0220026	NA	NA	NA	NA	NA	NA	X3184.25	3184-25_2	SL000358	Coagulation factor VII	P08709	2155	F7
DPP2	1	0.153218	-0.13097	-0.243466	-0.0184735	0.0225001	NA	NA	NA	NA	NA	NA	X3608.12	3608-12_1	SL008916	Dipeptidyl peptidase 2	Q9UHL4	29952	DPP7
TPSB2	1	0.153218	0.0207824	0.00287883	0.0386859	0.0228988	NA	NA	NA	NA	NA	NA	X3403.1	3403-1_2	SL010617	Tryptase beta-2	P20231	64499	TPSB2
GPC5	2	0.153218	0.139042	0.0184102	0.259673	0.0238781	NA	NA	NA	NA	NA	NA	X4991.12	4991-12_1	SL012469	Glypican-5	P78333	2262	GPC5
FCG2B	1	0.160049	-0.0195503	-0.0367603	-0.00234023	0.025982	NA	NA	NA	NA	NA	NA	X3310.62	3310-62_1	SL010460	Low affinity immunoglobulin gamma Fc region receptor II-b	P31994	2213	FCGR2B
sLeptin R	1	0.167177	-0.0350765	-0.0664093	-0.00374377	0.0282247	NA	NA	NA	NA	NA	NA	X5400.52	5400-52_3	SL003184	Leptin receptor	P48357	3953	LEPR
NADPH-P450 Oxidoreductase	1	0.185095	-0.214591	-0.411239	-0.0179432	0.0324518	NA	NA	NA	NA	NA	NA	X2731.29	2731-29_2	SL000528	NADPH--cytochrome P450 reductase	P16435	5447	POR
Collectin Kidney 1	1	0.204022	0.0400269	0.00214067	0.0779132	0.0383862	NA	NA	NA	NA	NA	NA	X4430.44	4430-44_3	SL006713	Collectin-11	Q9BWP8	78989	COLEC11
ASAH2	1	0.204022	0.117378	0.00610239	0.228654	0.0386919	NA	NA	NA	NA	NA	NA	X3212.30	3212-30_3	SL010375	Neutral ceramidase	Q9NR71	56624	ASAH2
HGF	1	0.204022	0.16304	0.00620997	0.31987	0.0415927	NA	NA	NA	NA	NA	NA	X2681.23	2681-23_2	SL000441	Hepatocyte growth factor	P14210	3082	HGF
CATF	1	0.204022	0.235901	0.0086944	0.463107	0.0418544	NA	NA	NA	NA	NA	NA	X9212.22	9212-22_3	SL008381	Cathepsin F	Q9UBX1	8722	CTSF
Apo E2	1	0.204022	-0.364255	-0.716007	-0.0125028	0.0423942	NA	NA	NA	NA	NA	NA	X5312.49	5312-49_3	SL000277	Apolipoprotein E (isoform E2)	P02649	348	APOE
ERBB1	1	0.221261	-0.197735	-0.393958	-0.00151158	0.0482611	NA	NA	NA	NA	NA	NA	X2677.1	2677-1_1	SL002644	Epidermal growth factor receptor	P00533	1956	EGFR
IL-34	1	0.221261	0.122229	0.000616492	0.243841	0.0488499	NA	NA	NA	NA	NA	NA	X4556.10	4556-10_2	SL013548	Interleukin-34	Q6ZMJ4	146433	IL34
HCC-4	1	0.247809	-0.0887869	-0.179966	0.00239187	0.0563203	NA	NA	NA	NA	NA	NA	X4913.78	4913-78_1	SL003300	C-C motif chemokine 16	O15467	6360	CCL16
DLL1	1	0.251169	0.20713	-0.00763088	0.421891	0.0587148	NA	NA	NA	NA	NA	NA	X5349.69	5349-69_3	SL006970	Delta-like protein 1	O00548	28514	DLL1
CAPG	1	0.286603	-0.157546	-0.328114	0.0130207	0.0702423	NA	NA	NA	NA	NA	NA	X4968.50	4968-50_1	SL008099	Macrophage-capping protein	P40121	822	CAPG
IL-16	1	0.286603	0.127656	-0.0110334	0.266346	0.071225	NA	NA	NA	NA	NA	NA	X2774.10	2774-10_3	SL000474	Interleukin-16	Q14005	3603	IL16
REG4	1	0.286603	0.127893	-0.0117182	0.267504	0.0725813	NA	NA	NA	NA	NA	NA	X11102.22	11102-22_3	SL012561	Regenerating islet-derived protein 4	Q9BYZ8	83998	REG4
DERM	2	0.286624	0.0771582	-0.00857534	0.162892	0.0777451	NA	NA	NA	NA	NA	NA	X4979.34	4979-34_2	SL008178	Dermatopontin	Q07507	1805	DPT
MICB	3	0.286624	-0.184034	-0.388578	0.0205107	0.0778282	-0.176608	-0.252669	-0.100547	5.34e-06	0.668011	90.8687	X5102.55	5102-55_3	SL005200	MHC class I polypeptide-related sequence B	Q29980	4277	MICB
Osteocalcin	1	0.286624	0.203243	-0.0229113	0.429397	0.0781701	NA	NA	NA	NA	NA	NA	X11067.13	11067-13_3	SL001791	Osteocalcin	P02818	632	BGLAP
ARTS1	2	0.29981	0.0233379	-0.00311891	0.0497947	0.0838252	NA	NA	NA	NA	NA	NA	X4964.67	4964-67_1	SL007729	Endoplasmic reticulum aminopeptidase 1	Q9NZ08	51752	ERAP1
Spondin-1	1	0.29981	0.180357	-0.0253118	0.386025	0.0856599	NA	NA	NA	NA	NA	NA	X4297.62	4297-62_3	SL005115	Spondin-1	Q9HCB6	10418	SPON1
FUT5	1	0.30668	0.0521149	-0.00806017	0.11229	0.0896143	NA	NA	NA	NA	NA	NA	X4549.78	4549-78_2	SL014008	Alpha-(1,3)-fucosyltransferase 5	Q11128	2527	FUT5
IL-9	2	0.33165	0.0567564	-0.0110652	0.124578	0.100965	NA	NA	NA	NA	NA	NA	X5834.18	5834-18_3	SL000485	Interleukin-9	P15248	3578	IL9
Layilin	1	0.33165	0.0668634	-0.0130949	0.146822	0.101218	NA	NA	NA	NA	NA	NA	X2635.61	2635-61_2	SL004646	Layilin	Q6UX15	143903	LAYN
C4b	3	0.341307	0.0766929	-0.0164004	0.169786	0.106381	0.074612	0.0219914	0.127233	0.00545135	0.537225	74.4187	X2182.54	2182-54_1	SL000318	Complement C4b	P0C0L4 P0C0L5	720 721	C4A C4B
MIA	1	0.342425	0.110045	-0.0245126	0.244603	0.108954	NA	NA	NA	NA	NA	NA	X2687.2	2687-2_1	SL001947	Melanoma-derived growth regulatory protein	Q16674	8190	MIA
FAM3D	1	0.348665	0.0986715	-0.024584	0.221927	0.116639	NA	NA	NA	NA	NA	NA	X13102.1	13102-1_3	SL012769	Protein FAM3D	Q96BQ1	131177	FAM3D
IDUA	1	0.348665	0.0640796	-0.0166199	0.144779	0.119633	NA	NA	NA	NA	NA	NA	X3169.70	3169-70_2	SL010368	Alpha-L-iduronidase	P35475	3425	IDUA
GPNMB	1	0.348665	-0.03955	-0.0893943	0.0102943	0.119905	NA	NA	NA	NA	NA	NA	X5080.131	5080-131_3	SL007429	Transmembrane glycoprotein NMB	Q14956	10457	GPNMB
IL-1 sRI	1	0.348665	-0.125413	-0.283509	0.0326819	0.119995	NA	NA	NA	NA	NA	NA	X2991.9	2991-9_2	SL001997	Interleukin-1 receptor type 1	P14778	3554	IL1R1
WFKN2	1	0.349423	-0.036199	-0.0821425	0.00974446	0.122525	NA	NA	NA	NA	NA	NA	X3235.50	3235-50_2	SL010391	WAP, Kazal, immunoglobulin, Kunitz and NTR domain-containing protein 2	Q8TEU8	124857	WFIKKN2
GPVI	1	0.397322	-0.0587292	-0.1371	0.0196416	0.141901	NA	NA	NA	NA	NA	NA	X3194.36	3194-36_2	SL008759	Platelet glycoprotein VI	Q9HCN6	51206	GP6
Coagulation Factor V	1	0.399745	-0.0847218	-0.199055	0.0296119	0.146406	NA	NA	NA	NA	NA	NA	X4906.35	4906-35_1	SL000622	Coagulation Factor V	P12259	2153	F5
Vitronectin	1	0.399745	0.00974957	-0.00359849	0.0230976	0.152264	NA	NA	NA	NA	NA	NA	X13125.45	13125-45_3	SL000616	Vitronectin	P04004	7448	VTN
B7-H1	1	0.399745	0.085204	-0.0323122	0.20272	0.155301	NA	NA	NA	NA	NA	NA	X5060.62	5060-62_3	SL004852	Programmed cell death 1 ligand 1	Q9NZQ7	29126	CD274
Cripto	3	0.399745	0.0323964	-0.012382	0.0771748	0.156191	0.0384671	-0.0138056	0.0907397	0.149211	0.393062	6.04336	X5810.25	5810-25_3	SL005155	Teratocarcinoma-derived growth factor 1	P13385	6997	TDGF1
MIC-1	1	0.399745	0.092761	-0.0360198	0.221542	0.158019	NA	NA	NA	NA	NA	NA	X4374.45	4374-45_2	SL003869	Growth/differentiation factor 15	Q99988	9518	GDF15
BSP	1	0.399745	-0.0327673	-0.0783307	0.0127961	0.15868	NA	NA	NA	NA	NA	NA	X3415.61	3415-61_2	SL004660	Bone sialoprotein 2	P21815	3381	IBSP
Apo L1	1	0.399745	-0.0738469	-0.177088	0.0293946	0.160936	NA	NA	NA	NA	NA	NA	X11510.31	11510-31_3	SL005699	Apolipoprotein L1	O14791	8542	APOL1
SLAF7	2	0.428975	0.0384945	-0.0171959	0.0941848	0.17549	NA	NA	NA	NA	NA	NA	X5487.7	5487-7_3	SL016928	SLAM family member 7	Q9NQ25	57823	SLAMF7
IL-1 R AcP	1	0.449674	0.0314316	-0.0154074	0.0782706	0.188427	NA	NA	NA	NA	NA	NA	X2630.12	2630-12_2	SL004588	Interleukin-1 Receptor accessory protein	Q9NPH3	3556	IL1RAP
CREL1	1	0.449674	-0.0743948	-0.185601	0.0368114	0.189798	NA	NA	NA	NA	NA	NA	X7628.40	7628-40_3	SL012774	Cysteine-rich with EGF-like domain protein 1	Q96HD1	78987	CRELD1
6-Phosphogluconate dehydrogenase	1	0.465496	-0.0726651	-0.183673	0.0383426	0.199498	NA	NA	NA	NA	NA	NA	X4187.49	4187-49_2	SL000247	6-phosphogluconate dehydrogenase, decarboxylating	P52209	5226	PGD
PLXC1	1	0.494843	0.101172	-0.0596658	0.262009	0.217622	NA	NA	NA	NA	NA	NA	X4564.2	4564-2_2	SL006406	Plexin-C1	O60486	10154	PLXNC1
TIG2	1	0.494843	-0.206983	-0.537425	0.123458	0.219562	NA	NA	NA	NA	NA	NA	X3079.62	3079-62_2	SL005152	Retinoic acid receptor responder protein 2	Q99969	5919	RARRES2
TrATPase	1	0.494843	0.0861336	-0.0523405	0.224608	0.222793	NA	NA	NA	NA	NA	NA	X3232.28	3232-28_2	SL004118	Tartrate-resistant acid phosphatase type 5	P13686	54	ACP5
NRP1	1	0.494843	0.153476	-0.0958889	0.402841	0.227704	NA	NA	NA	NA	NA	NA	X5542.22	5542-22_2	SL006397	Neuropilin-1	O14786	8829	NRP1
Heparin cofactor II	1	0.494843	0.0987156	-0.0625169	0.259948	0.230139	NA	NA	NA	NA	NA	NA	X3316.58	3316-58_1	SL004466	Heparin cofactor 2	P05546	3053	SERPIND1
N-terminal pro-BNP	1	0.494843	-0.0732463	-0.193192	0.0466995	0.231355	NA	NA	NA	NA	NA	NA	X7655.11	7655-11_3	SL002785	N-terminal pro-BNP	P16860	4879	NPPB
TFPI	1	0.510768	0.129753	-0.0878466	0.347352	0.24252	NA	NA	NA	NA	NA	NA	X3336.50	3336-50_1	SL001998	Tissue factor pathway inhibitor	P10646	7035	TFPI
Kallikrein 11	1	0.510768	-0.0408755	-0.10985	0.0280988	0.245434	NA	NA	NA	NA	NA	NA	X2831.29	2831-29_1	SL002763	Kallikrein-11	Q9UBX7	11012	KLK11
Testican-2	1	0.541142	0.0638243	-0.0480604	0.175709	0.263543	NA	NA	NA	NA	NA	NA	X5491.12	5491-12_3	SL010471	Testican-2	Q92563	9806	SPOCK2
Endocan	1	0.554708	0.0955653	-0.0755731	0.266704	0.273752	NA	NA	NA	NA	NA	NA	X3805.16	3805-16_2	SL010458	Endothelial cell-specific molecule 1	Q9NQ30	11082	ESM1
PIGR	1	0.554889	-0.0321975	-0.0905886	0.0261936	0.27981	NA	NA	NA	NA	NA	NA	X3216.2	3216-2_2	SL005797	Polymeric immunoglobulin receptor	P01833	5284	PIGR
CLC7A	2	0.554889	0.0419837	-0.034769	0.118736	0.283675	NA	NA	NA	NA	NA	NA	X3603.60	3603-60_5	SL007640	C-type lectin domain family 7 member A	Q9BXN2	64581	CLEC7A
CD5L	1	0.554889	-0.0515204	-0.145899	0.0428579	0.284651	NA	NA	NA	NA	NA	NA	X3293.2	3293-2_4	SL006108	CD5 antigen-like	O43866	922	CD5L
EMR2	1	0.563633	-0.061114	-0.175052	0.0528242	0.293129	NA	NA	NA	NA	NA	NA	X4546.27	4546-27_3	SL008822	Adhesion G protein-coupled receptor E2	Q9UHX3	30817	ADGRE2
MMP-8	1	0.563633	-0.0301455	-0.0870626	0.0267715	0.299235	NA	NA	NA	NA	NA	NA	X9172.69	9172-69_3	SL000526	Neutrophil collagenase	P22894	4317	MMP8
MMEL2	1	0.563633	-0.0344595	-0.0996403	0.0307213	0.300116	NA	NA	NA	NA	NA	NA	X3627.71	3627-71_4	SL010376	Membrane metallo-endopeptidase-like 1	Q495T6	79258	MMEL1
MMP-2	1	0.566519	-0.125516	-0.366591	0.115559	0.30751	NA	NA	NA	NA	NA	NA	X4160.49	4160-49_1	SL000124	72 kDa type IV collagenase	P08253	4313	MMP2
DC-SIGN	1	0.566519	0.0860011	-0.0796913	0.251694	0.30901	NA	NA	NA	NA	NA	NA	X3029.52	3029-52_2	SL005157	CD209 antigen	Q9NNX6	30835	CD209
IL-17 sR	1	0.570709	-0.0548614	-0.163011	0.0532883	0.320108	NA	NA	NA	NA	NA	NA	X2992.59	2992-59_2	SL004850	Interleukin-17 receptor A	Q96F46	23765	IL17RA
NET4	1	0.570709	0.0585817	-0.0571698	0.174333	0.321229	NA	NA	NA	NA	NA	NA	X3327.27	3327-27_1	SL007673	Netrin-4	Q9HB63	59277	NTN4
Lysozyme	1	0.570709	0.0348859	-0.0342141	0.103986	0.322413	NA	NA	NA	NA	NA	NA	X4920.10	4920-10_1	SL000510	Lysozyme C	P61626	4069	LYZ
ILT-2	1	0.571682	0.0275402	-0.0277167	0.082797	0.328643	NA	NA	NA	NA	NA	NA	X5090.49	5090-49_2	SL005190	Leukocyte immunoglobulin-like receptor subfamily B member 1	Q8NHL6	10859	LILRB1
EGF	1	0.571682	0.0826124	-0.083741	0.248966	0.330388	NA	NA	NA	NA	NA	NA	X5509.7	5509-7_3	SL000084	Epidermal growth factor	P01133	1950	EGF
CNTN2	1	0.682142	0.0358902	-0.0476288	0.119409	0.39965	NA	NA	NA	NA	NA	NA	X3296.92	3296-92_2	SL008623	Contactin-2	Q02246	6900	CNTN2
sFRP-3	1	0.682142	0.0612959	-0.0823878	0.20498	0.403084	NA	NA	NA	NA	NA	NA	X2841.13	2841-13_2	SL004650	Secreted frizzled-related protein 3	Q92765	2487	FRZB
TSP4	1	0.702116	0.0599965	-0.0868682	0.206861	0.423319	NA	NA	NA	NA	NA	NA	X3340.53	3340-53_1	SL007207	Thrombospondin-4	P35443	7060	THBS4
BST1	1	0.702116	-0.017576	-0.0606636	0.0255117	0.424005	NA	NA	NA	NA	NA	NA	X4535.50	4535-50_2	SL008644	ADP-ribosyl cyclase/cyclic ADP-ribose hydrolase 2	Q10588	683	BST1
PCSK9	1	0.703927	0.0325148	-0.0481781	0.113208	0.429669	NA	NA	NA	NA	NA	NA	X5231.79	5231-79_3	SL012707	Proprotein convertase subtilisin/kexin type 9	Q8NBP7	255738	PCSK9
Granulysin	1	0.708537	-0.0125105	-0.0440628	0.0190418	0.437084	NA	NA	NA	NA	NA	NA	X3195.50	3195-50_2	SL000678	Granulysin	P22749	10578	GNLY
CDON	1	0.728322	0.0414755	-0.0679651	0.150916	0.457614	NA	NA	NA	NA	NA	NA	X4541.49	4541-49_2	SL014092	Cell adhesion molecule-related/down-regulated by oncogenes	Q4KMG0	50937	CDON
ULBP-3	1	0.728322	0.0481506	-0.0792246	0.175526	0.458749	NA	NA	NA	NA	NA	NA	X2747.3	2747-3_2	SL005229	NKG2D ligand 3	Q9BZM4	79465	ULBP3
MPIF-1	1	0.729202	0.0723237	-0.122641	0.267288	0.467187	NA	NA	NA	NA	NA	NA	X2913.1	2913-1_2	SL003302	C-C motif chemokine 23	P55773	6368	CCL23
FGF-19	2	0.729202	0.0422302	-0.0722864	0.156747	0.469818	NA	NA	NA	NA	NA	NA	X2762.30	2762-30_2	SL004337	Fibroblast growth factor 19	O95750	9965	FGF19
P-Selectin	1	0.729202	-0.0280465	-0.104737	0.0486435	0.473508	NA	NA	NA	NA	NA	NA	X4154.57	4154-57_2	SL000560	P-selectin	P16109	6403	SELP
IL-6 sRa	1	0.731318	0.0183347	-0.0325006	0.06917	0.479631	NA	NA	NA	NA	NA	NA	X4139.71	4139-71_2	SL001943	Interleukin-6 receptor subunit alpha	P08887	3570	IL6R
Siglec-3	1	0.740532	-0.0131765	-0.0506294	0.0242765	0.490482	NA	NA	NA	NA	NA	NA	X3166.92	3166-92_1	SL005215	Myeloid cell surface antigen CD33	P20138	945	CD33
complement factor H-related 5	1	0.759566	0.0341341	-0.0669376	0.135206	0.508021	NA	NA	NA	NA	NA	NA	X3666.17	3666-17_4	SL006830	Complement factor H-related protein 5	Q9BXR6	81494	CFHR5
NID2	2	0.857719	-0.0419018	-0.190011	0.106207	0.579239	NA	NA	NA	NA	NA	NA	X3633.70	3633-70_5	SL008193	Nidogen-2	Q14112	22795	NID2
Arylsulfatase A	1	0.865512	-0.0311685	-0.144578	0.082241	0.590122	NA	NA	NA	NA	NA	NA	X3583.54	3583-54_4	SL005392	Arylsulfatase A	P15289	410	ARSA
kallikrein 8	1	0.875875	-0.0330542	-0.157576	0.0914676	0.602875	NA	NA	NA	NA	NA	NA	X2834.54	2834-54_1	SL003915	Kallikrein-8	O60259	11202	KLK8
Periostin	1	0.920393	0.0183145	-0.0594165	0.0960454	0.644229	NA	NA	NA	NA	NA	NA	X3457.57	3457-57_1	SL005084	Periostin	Q15063	10631	POSTN
PDGF Rb	1	0.920393	-0.00864294	-0.0454636	0.0281777	0.64547	NA	NA	NA	NA	NA	NA	X3459.49	3459-49_2	SL004155	Platelet-derived growth factor receptor beta	P09619	5159	PDGFRB
YKL-40	1	0.924301	-0.00658725	-0.0354113	0.0222368	0.654213	NA	NA	NA	NA	NA	NA	X11104.13	11104-13_3	SL003340	Chitinase-3-like protein 1	P36222	1116	CHI3L1
Chitotriosidase-1	1	0.932722	-0.0055737	-0.0311796	0.0200322	0.669649	NA	NA	NA	NA	NA	NA	X3600.2	3600-2_3	SL006029	Chitotriosidase-1	Q13231	1118	CHIT1
MIP-5	1	0.932722	-0.0172193	-0.0970024	0.0625638	0.672287	NA	NA	NA	NA	NA	NA	X3509.1	3509-1_1	SL003190	C-C motif chemokine 15	Q16663	6359	CCL15
ATS13	1	0.9384	-0.0255532	-0.147979	0.0968727	0.682473	NA	NA	NA	NA	NA	NA	X3175.51	3175-51_5	SL006610	A disintegrin and metalloproteinase with thrombospondin motifs 13	Q76LX8	11093	ADAMTS13
TNFSF15	1	0.939867	0.0208131	-0.0813379	0.122964	0.689643	NA	NA	NA	NA	NA	NA	X2968.61	2968-61_1	SL004686	Tumor necrosis factor ligand superfamily member 15	O95150	9966	TNFSF15
Gelsolin	1	0.950684	-0.0411848	-0.253463	0.171093	0.703753	NA	NA	NA	NA	NA	NA	X4775.34	4775-34_3	SL005572	Gelsolin	P06396	2934	GSN
LEG9	1	0.965568	0.0436537	-0.206271	0.293578	0.732093	NA	NA	NA	NA	NA	NA	X9197.4	9197-4_3	SL008486	Galectin-9	O00182	3965	LGALS9
sL-Selectin	1	0.965568	0.0186693	-0.0891084	0.126447	0.734228	NA	NA	NA	NA	NA	NA	X4831.4	4831-4_2	SL002823	L-Selectin	P14151	6402	SELL
LY86	1	0.965568	-0.0283074	-0.196322	0.139707	0.741235	NA	NA	NA	NA	NA	NA	X3623.84	3623-84_4	SL007059	Lymphocyte antigen 86	O95711	9450	LY86
Cathepsin H	1	0.965568	-0.0142429	-0.10115	0.0726643	0.74805	NA	NA	NA	NA	NA	NA	X8465.52	8465-52_3	SL000346	Cathepsin H	P09668	1512	CTSH
CD30 Ligand	1	0.965568	0.0306983	-0.161706	0.223103	0.754497	NA	NA	NA	NA	NA	NA	X3421.54	3421-54_2	SL004635	Tumor necrosis factor ligand superfamily member 8	P32971	944	TNFSF8
ASAHL	1	0.965568	-0.00730041	-0.0535842	0.0389833	0.757209	NA	NA	NA	NA	NA	NA	X3173.49	3173-49_2	SL008611	N-acylethanolamine-hydrolyzing acid amidase	Q02083	27163	NAAA
SREC-I	1	0.965568	0.0141456	-0.0821954	0.110487	0.773516	NA	NA	NA	NA	NA	NA	X5129.12	5129-12_3	SL005221	Scavenger receptor class F member 1	Q14162	8578	SCARF1
ECM1	1	0.965568	0.0358078	-0.210252	0.281868	0.775473	NA	NA	NA	NA	NA	NA	X3366.51	3366-51_2	SL006550	Extracellular matrix protein 1	Q16610	1893	ECM1
B7-H2	1	0.965568	-0.00893013	-0.0707604	0.0529002	0.777118	NA	NA	NA	NA	NA	NA	X5061.27	5061-27_3	SL004853	ICOS ligand	O75144	23308	ICOSLG
HGFA	1	0.965568	0.00560606	-0.0339496	0.0451617	0.781183	NA	NA	NA	NA	NA	NA	X3617.80	3617-80_4	SL006512	Hepatocyte growth factor activator	Q04756	3083	HGFAC
HPLN1	1	0.965568	-0.00449494	-0.0365954	0.0276056	0.78374	NA	NA	NA	NA	NA	NA	X3196.6	3196-6_2	SL008023	Hyaluronan and proteoglycan link protein 1	P10915	1404	HAPLN1
PCSK7	1	0.97114	0.00981515	-0.064923	0.0845533	0.796873	NA	NA	NA	NA	NA	NA	X4459.68	4459-68_2	SL014069	Proprotein convertase subtilisin/kexin type 7	Q16549	9159	PCSK7
Tenascin	2	0.97114	-0.0106413	-0.0933352	0.0720525	0.800875	NA	NA	NA	NA	NA	NA	X4155.3	4155-3_2	SL003198	Tenascin	P24821	3371	TNC
Factor B	1	0.972476	0.0250832	-0.188839	0.239005	0.818237	NA	NA	NA	NA	NA	NA	X4129.72	4129-72_1	SL000414	Complement factor B	P00751	629	CFB
ARMEL	1	0.972476	-0.0195075	-0.19279	0.153775	0.825369	NA	NA	NA	NA	NA	NA	X4962.52	4962-52_1	SL012538	Cerebral dopamine neurotrophic factor	Q49AH0	441549	CDNF
AK1A1	1	0.972476	0.00690009	-0.0553919	0.0691921	0.828126	NA	NA	NA	NA	NA	NA	X4192.10	4192-10_2	SL008039	Alcohol dehydrogenase [NADP(+)]	P14550	10327	AKR1A1
Cathepsin S	1	0.972476	-0.00842649	-0.0891171	0.0722641	0.837823	NA	NA	NA	NA	NA	NA	X3181.50	3181-50_2	SL004673	Cathepsin S	P25774	1520	CTSS
Cyclophilin F	1	0.972476	0.0200787	-0.177267	0.217425	0.841939	NA	NA	NA	NA	NA	NA	X5248.68	5248-68_2	SL005793	Peptidyl-prolyl cis-trans isomerase F, mitochondrial	P30405	10105	PPIF
IL-22	1	0.972476	0.00972002	-0.0882954	0.107735	0.845889	NA	NA	NA	NA	NA	NA	X2778.10	2778-10_2	SL004347	Interleukin-22	Q9GZX6	50616	IL22
Siglec-7	1	0.972476	0.0118569	-0.124733	0.148446	0.864901	NA	NA	NA	NA	NA	NA	X2742.68	2742-68_2	SL005218	Sialic acid-binding Ig-like lectin 7	Q9Y286	27036	SIGLEC7
IL-1 sRII	1	0.972476	0.0130717	-0.13908	0.165223	0.866281	NA	NA	NA	NA	NA	NA	X14133.93	14133-93_3	SL000145	Interleukin-1 receptor type 2	P27930	7850	IL1R2
EphA1	1	0.972476	0.00672921	-0.0781459	0.0916043	0.876511	NA	NA	NA	NA	NA	NA	X3431.54	3431-54_2	SL004137	Ephrin type-A receptor 1	P21709	2041	EPHA1
PPAC	1	0.972476	0.0019444	-0.0228268	0.0267156	0.877731	NA	NA	NA	NA	NA	NA	X3858.5	3858-5_1	SL008063	Low molecular weight phosphotyrosine protein phosphatase	P24666	52	ACP1
FAM3B	1	0.972476	-0.0023129	-0.0330909	0.0284651	0.882906	NA	NA	NA	NA	NA	NA	X9177.6	9177-6_3	SL007306	Protein FAM3B	P58499	54097	FAM3B
Osteopontin	1	0.972476	-0.0125676	-0.187505	0.16237	0.888024	NA	NA	NA	NA	NA	NA	X13113.7	13113-7_3	SL002688	Osteopontin	P10451	6696	SPP1
Cystatin M	1	0.972476	0.00341276	-0.0500984	0.0569239	0.900524	NA	NA	NA	NA	NA	NA	X3303.23	3303-23_2	SL004438	Cystatin-M	Q15828	1474	CST6
Prekallikrein	1	0.972476	-0.00839883	-0.15306	0.136262	0.909402	NA	NA	NA	NA	NA	NA	X4152.58	4152-58_2	SL000545	Plasma kallikrein	P03952	3818	KLKB1
IFN-a/b R1	1	0.972476	-0.0138674	-0.273308	0.245573	0.916565	NA	NA	NA	NA	NA	NA	X9183.7	9183-7_3	SL004475	Interferon alpha/beta receptor 1	P17181	3454	IFNAR1
Galectin-8	1	0.972476	0.00848559	-0.175648	0.19262	0.928031	NA	NA	NA	NA	NA	NA	X4909.68	4909-68_1	SL005167	Galectin-8	O00214	3964	LGALS8
Glutathione S-transferase Pi	1	0.972476	-0.00257901	-0.0605143	0.0553563	0.930474	NA	NA	NA	NA	NA	NA	X4911.49	4911-49_2	SL003643	Glutathione S-transferase P	P09211	2950	GSTP1
Siglec-9	1	0.972476	0.000213036	-0.00479748	0.00522355	0.933586	NA	NA	NA	NA	NA	NA	X3007.7	3007-7_2	SL005219	Sialic acid-binding Ig-like lectin 9	Q9Y336	27180	SIGLEC9
Semaphorin 3E	1	0.972476	0.00180909	-0.0419589	0.0455771	0.935432	NA	NA	NA	NA	NA	NA	X5363.51	5363-51_3	SL010470	Semaphorin-3E	O15041	9723	SEMA3E
Luteinizing hormone	1	0.972476	0.00215996	-0.0527716	0.0570916	0.93857	NA	NA	NA	NA	NA	NA	X2953.31	2953-31_2	SL000506	Luteinizing hormone	P01215, P01229	1081 3972	CGA LHB
vWF	1	0.972476	-0.0056092	-0.156905	0.145687	0.942073	NA	NA	NA	NA	NA	NA	X3050.7	3050-7_2	SL000017	von Willebrand factor	P04275	7450	VWF
PAFAH	2	0.972476	0.00319028	-0.0858408	0.0922213	0.944009	NA	NA	NA	NA	NA	NA	X5015.15	5015-15_1	SL003440	Platelet-activating factor acetylhydrolase	Q13093	7941	PLA2G7
Fas, soluble	1	0.972476	-0.00316773	-0.0969509	0.0906155	0.947217	NA	NA	NA	NA	NA	NA	X5392.73	5392-73_2	SL002731	Tumor necrosis factor receptor superfamily member 6	P25445	355	FAS
IGF-II receptor	1	0.983402	0.00372705	-0.159228	0.166682	0.964245	NA	NA	NA	NA	NA	NA	X3676.15	3676-15_3	SL003679	Cation-independent mannose-6-phosphate receptor	P11717	3482	IGF2R
Nidogen	1	0.984899	0.0046615	-0.256639	0.265962	0.972108	NA	NA	NA	NA	NA	NA	X3213.65	3213-65_2	SL000640	Nidogen-1	P14543	4811	NID1
ART	1	0.996031	0.00107648	-0.160211	0.162364	0.989563	NA	NA	NA	NA	NA	NA	X2813.11	2813-11_2	SL006924	Agouti-related protein	O00253	181	AGRP
Galectin-3	1	0.996907	-0.000227781	-0.11541	0.114954	0.996907	NA	NA	NA	NA	NA	NA	X3066.12	3066-12_1	SL003744	Galectin-3	P17931	3958	LGALS3

## Sheet: Suppl Table S4
Supplementary Table S4: Colocalisation analysis results for genetic associations of 14 cerebrospinal fluid protein levels and cognitive performance.
Results are reported for H0-H4 hypotheses as posterior probabilities. H4 corresponds to the hypothesis of colocalisation. Proteins with H4 > 0.7
were taken forward for further analysis.
coloc package
protein	snps	H0	H1	H2	H3	H4
sTie-1	234	9.40316e-06	0.0136395	3.15948e-05	0.0448875	0.941432
C1-Esterase_Inhibitor	251	1.00432e-16	0.148638	2.26015e-17	0.0326311	0.818731
LRP8	376	2.73565e-13	0.511496	1.29954e-14	0.0238334	0.46467
Carbonic_Anhydrase_IV	99	4.63049e-05	0.704079	6.57307e-07	0.00970838	0.286166
CBPE	620	2.08654e-05	0.724482	2.53155e-06	0.0877119	0.187783
sICAM-1	167	0	0.824158	0	0.00292285	0.172919
Esterase_D	279	3.88622e-55	0.838425	3.09872e-57	0.00653021	0.155045
TSG-6	419	2.45401e-06	0.836688	1.14698e-07	0.0389817	0.124327
Growth_hormone_receptor	628	1.70169e-05	0.847638	6.40241e-07	0.0317709	0.120574
Cathepsin_B	497	7.38025e-20	0.877562	1.45464e-21	0.0171914	0.105246
PSMA	781	4.37534e-08	0.912022	2.17233e-09	0.0452386	0.0427396
IL-18_Ra	863	1.73465e-249	0.917777	8.41557e-251	0.0444879	0.0377348
Haptoglobin,_Mixed_Type	529	1.42341e-21	0.00451266	3.13513e-19	0.993934	0.00155341
MSP	219	4.78723e-126	3.64964e-22	1.31169e-104	0.999992	7.96941e-06

## Sheet: Suppl Table S5
Supplementary Table S5: Mendelian randomisation results for the association of genetically predicted cerebrospinal fluid protein levels on cognitive performance related phenotypes.
protein	outcome	b	lower	upper	p	p.fdr
C1-Esterase Inhibitor	EA	0.158707	0.0905735	0.226841	4.98436e-06	6.474e-05
C1-Esterase Inhibitor	reaction_time	0.222086	0.0515874	0.392585	0.0106804	0.0694226
C1-Esterase Inhibitor	non_word_reading	-0.50961	-0.951943	-0.0672766	0.0239416	0.0976183
C1-Esterase Inhibitor	verbal_numeric_reasoning	0.330853	0.0319698	0.629737	0.0300364	0.0976183
C1-Esterase Inhibitor	peripheral_grey_volume	0.33252	0.0190025	0.646038	0.0376396	0.0978629
C1-Esterase Inhibitor	extr_high_intelligence	0.668737	-0.082319	1.41979	0.0809599	0.175413
C1-Esterase Inhibitor	word_reading	-0.289386	-0.635404	0.0566331	0.101177	0.1879
C1-Esterase Inhibitor	brain_volume	0.16414	-0.149392	0.477672	0.304855	0.49539
C1-Esterase Inhibitor	spelling	-0.183824	-0.626157	0.25851	0.415349	0.599949
C1-Esterase Inhibitor	right_hippocampus_volume	0.113122	-0.20052	0.426765	0.479625	0.623512
C1-Esterase Inhibitor	left_hippocampus_volume	0.0906068	-0.22304	0.404253	0.571259	0.675124
C1-Esterase Inhibitor	phoneme_awareness	-0.0582411	-0.568351	0.451869	0.822931	0.891509
C1-Esterase Inhibitor	nonword_repetition	-0.00443361	-0.513242	0.504374	0.986374	0.986374
protein	outcome	b	lower	upper	p	p.fdr
sTie-1	EA	-0.354164	-0.471646	-0.236682	3.45087e-09	4.49e-08
sTie-1	brain_volume	-0.854961	-1.39093	-0.318996	0.00176903	0.0114987
sTie-1	verbal_numeric_reasoning	-0.716491	-1.23142	-0.201557	0.00638863	0.0276841
sTie-1	left_hippocampus_volume	-0.615506	-1.15156	-0.0794536	0.0244191	0.0793622
sTie-1	word_reading	-0.592557	-1.20346	0.0183478	0.0572891	0.148952
sTie-1	right_hippocampus_volume	-0.443562	-0.979634	0.0925108	0.104861	0.201948
sTie-1	reaction_time	-0.239913	-0.53309	0.0532645	0.108741	0.201948
sTie-1	phoneme_awareness	-0.19181	-1.07796	0.694337	0.671389	0.97582
sTie-1	non_word_reading	-0.116456	-0.888479	0.655566	0.767496	0.97582
sTie-1	peripheral_grey_volume	0.0620335	-0.474005	0.598072	0.820565	0.97582
sTie-1	extr_high_intelligence	0.1461	-1.15415	1.44635	0.825694	0.97582
sTie-1	nonword_repetition	-0.0293196	-0.909983	0.851343	0.947973	1
sTie-1	spelling	0	-0.758596	0.758596	1	1

## Sheet: Suppl Table S6
Supplementary Table S6: Mendelian randomisation results for the association of genetically predicted plasma C1-esterase inhibitor levels with cognitive performance.
protein	outcome	b	lower	upper	p
Plasma C1-esterase inhibitor	CP	0.156056	0.080878	0.231234	4.73e-05

## Sheet: Suppl Table S7
Supplementary Table S7: Mendelian randomisation results for the association of genetically predicted cerebrospinal fluid C1-esterase inhibitor levels on Alzheimer's disease and functional outcome after stroke.
protein	outcome	b	lower	upper	p
C1-Esterase inhibitor	Alzheimer's disease	0.660361	0.37317	1.16857	0.154157
C1-Esterase inhibitor	Functional outcome after ischemic stroke	1.69213	0.409116	6.99879	0.467759
C1-Esterase inhibitor	Functional outcome after ischemic stroke adjusted for stroke severity	2.18321	0.556859	8.55943	0.262669

## Sheet: Suppl Table S8
Supplementary Table S8: Phenome-wide association study of cerebrospinal fluid protein lead pQTL rs11603020_C. Effect estimates are reported per additional effect allele C.
description	p	p.fdr	beta	SE	OR	OR.lower	OR.upper	n_cases	n_controls	phenotype	group
Other aneurysm	0.00033135	0.327652	0.121502	0.0338496	1.12919	1.05671	1.20665	2151	408680	442	circulatory system
Rash and other nonspecific skin eruption	0.000849294	0.327652	0.125306	0.0375595	1.1335	1.05305	1.22009	1739	415020	687.1	dermatologic
Sinoatrial node dysfunction (Bradycardia)	0.00153039	0.327652	-0.241947	0.0763516	0.785098	0.675979	0.911831	502	374257	427.8	circulatory system
Disorder of skin and subcutaneous tissue NOS	0.00163386	0.327652	0.0682016	0.0216527	1.07058	1.0261	1.11699	5391	414696	689	dermatologic
Cholelithiasis with other cholecystitis	0.00183285	0.327652	0.0706695	0.0226791	1.07323	1.02657	1.12201	4911	397160	574.12	digestive
Blindness and low vision	0.00245471	0.327652	0.176223	0.0581811	1.1927	1.06416	1.33677	715	417427	367.9	sense organs
Inflammation of eyelids	0.00358064	0.327652	-0.107814	0.0370125	0.897794	0.834972	0.965343	2009	412818	371.3	sense organs
Dermatitis due to solar radiation	0.00444109	0.327652	0.226803	0.0797197	1.25458	1.0731	1.46675	365	417821	938	dermatologic
Endometriosis	0.00466932	0.327652	0.0778714	0.0275261	1.08098	1.02421	1.1409	3402	220537	615	genitourinary
Bronchiectasis	0.00523316	0.327652	-0.0949525	0.0340049	0.909416	0.850781	0.972093	2348	401614	496.3	respiratory
Other disorders of eyelids	0.00533323	0.327652	0.0731879	0.0262681	1.07593	1.02194	1.13278	3665	412818	374	sense organs
Hypertension	0.00537437	0.327652	0.019434	0.00698136	1.01962	1.00577	1.03367	72436	286158	401	circulatory system
Essential hypertension	0.00540335	0.327652	0.0194487	0.00699103	1.01964	1.00576	1.03371	72166	286158	401.1	circulatory system
Blood in stool	0.00581008	0.327652	-0.0888938	0.0322276	0.914943	0.858938	0.974599	2619	384176	578.2	digestive
Cholelithiasis	0.0058575	0.327652	0.0398281	0.0144532	1.04063	1.01157	1.07053	12524	397160	574.1	digestive
Prolapse of vaginal vault after hysterectomy	0.00597534	0.327652	-0.229818	0.0835967	0.794678	0.67458	0.936157	412	216344	618.5	genitourinary
Cardiac congenital anomalies	0.00606528	0.327652	0.133989	0.0488255	1.14338	1.03903	1.2582	1027	423984	747.1	congenital anomalies
Inflammation of the eye	0.00615157	0.327652	-0.0902018	0.0329253	0.913747	0.856643	0.974657	2533	412818	371	sense organs
Ptosis of eyelid	0.00752143	0.380584	0.099788	0.0373342	1.10494	1.02697	1.18882	1791	412818	374.3	sense organs
Gingival and periodontal diseases	0.00934689	0.445488	0.102223	0.0393302	1.10763	1.02546	1.19639	1633	410771	523	digestive
Malignant neoplasm of bladder	0.00968453	0.445488	-0.0832259	0.0321721	0.920143	0.863914	0.980032	2603	419445	189.21	neoplasms
Aortic aneurysm	0.0105176	0.462776	0.098509	0.0385052	1.10352	1.02331	1.19003	1674	408680	442.1	circulatory system
Cardiac and circulatory congenital anomalies	0.0111109	0.464088	0.11504	0.0453058	1.12192	1.02659	1.2261	1201	423984	747	congenital anomalies
Respiratory insufficiency	0.0114646	0.464088	0.0947027	0.0374584	1.09933	1.02151	1.18308	1777	396229	509.2	respiratory
Cancer of bladder	0.0122693	0.468803	-0.0765298	0.0305593	0.926325	0.872472	0.983503	2878	419445	189.2	neoplasms
Develomental delays and disorders	0.0125076	0.468803	0.171272	0.0685778	1.18681	1.03755	1.35755	512	424641	315	mental disorders
Trigeminal nerve disorders [CN5]	0.0139328	0.483003	0.174074	0.0707908	1.19014	1.03596	1.36728	478	403331	352.1	neurological
Calculus of ureter	0.0140301	0.483003	0.0824392	0.0335597	1.08593	1.0168	1.15976	2227	414455	594.3	genitourinary
Pleurisy; pleural effusion	0.0143183	0.483003	0.0467418	0.0190847	1.04785	1.00938	1.08779	7093	396229	507	respiratory
Cyst of bone	0.0160378	0.493078	0.218258	0.0906367	1.24391	1.04145	1.48572	289	400190	733.2	musculoskeletal
Chronic dermatitis due to solar radiation	0.0163669	0.493078	0.230609	0.0960621	1.25937	1.04324	1.52027	251	417821	938.2	dermatologic
Cholelithiasis and cholecystitis	0.016505	0.493078	0.0328047	0.0136826	1.03335	1.00601	1.06144	14083	397160	574	digestive
Rheumatoid arthritis and other inflammatory polyarthropathies	0.0165659	0.493078	0.0664627	0.0277367	1.06872	1.01217	1.12843	3314	410970	714	musculoskeletal
Acquired spondylolisthesis	0.0178414	0.515873	0.0971888	0.0410271	1.10207	1.01692	1.19435	1488	404081	738.4	musculoskeletal
Cardiac shunt/ heart septal defect	0.0184618	0.518983	0.158622	0.0673204	1.17189	1.02704	1.33719	537	423984	747.11	congenital anomalies
Congenital deformities of feet	0.019647	0.537373	0.250511	0.107376	1.28468	1.04087	1.5856	201	423750	755.1	congenital anomalies
Diseases of nail, NOS	0.0212897	0.55836	0.193616	0.0840784	1.21363	1.02925	1.43105	336	423650	703	dermatologic
Joint/ligament sprain	0.0215907	0.55836	0.218617	0.0951545	1.24435	1.03264	1.49948	262	425146	840.3	injuries & poisonings
Schizophrenia and other psychotic disorders	0.0225542	0.55836	0.127676	0.0559761	1.13618	1.01813	1.26793	815	385264	295	mental disorders
Vaginal enterocele, congenital or acquired	0.0234686	0.55836	0.145529	0.0642308	1.15665	1.01983	1.31182	583	216344	618.6	genitourinary
Cerebral atherosclerosis	0.0237245	0.55836	0.219114	0.0968861	1.24497	1.02965	1.50532	250	406746	433.12	circulatory system
Hypothyroidism NOS	0.0240385	0.55836	0.0322021	0.0142707	1.03273	1.00424	1.06202	13094	393576	244.4	endocrine/metabolic
Disorders of tooth development	0.0245706	0.55836	0.0799193	0.0355499	1.0832	1.0103	1.16136	1986	410771	520	digestive
Fracture of ankle and foot	0.0248282	0.55836	-0.0997884	0.0444677	0.905029	0.829491	0.987446	1358	399493	801	injuries & poisonings
Chronic periodontitis	0.0270139	0.593917	0.111723	0.0505234	1.1182	1.01278	1.2346	986	410771	523.32	digestive
Sprains and strains	0.0275831	0.593917	0.153184	0.0695289	1.16554	1.01705	1.3357	500	425146	840	injuries & poisonings
Periodontitis (acute or chronic)	0.0298767	0.59452	0.102901	0.0473823	1.10838	1.01008	1.21625	1126	410771	523.3	digestive
Second degree AV block	0.0304966	0.59452	-0.15138	0.0699673	0.859521	0.749377	0.985855	572	374257	426.23	circulatory system
Cancer of urinary organs (incl. kidney and bladder)	0.031619	0.59452	-0.0542021	0.0252197	0.947241	0.901557	0.995239	4202	419445	189	neoplasms
Other venous embolism and thrombosis	0.0327651	0.59452	0.215829	0.101093	1.24089	1.01785	1.51281	232	385029	452	circulatory system
Hypothyroidism	0.0336543	0.59452	0.0296248	0.0139464	1.03007	1.00229	1.05861	13761	393576	244	endocrine/metabolic
Urticaria	0.0338954	0.59452	0.169234	0.0797777	1.1844	1.01296	1.38485	377	417821	947	dermatologic
Hypertensive heart and/or renal disease	0.0344942	0.59452	0.0865354	0.0409297	1.09039	1.00633	1.18147	1552	286158	401.2	circulatory system
Viral infection	0.0346308	0.59452	0.0743544	0.0351949	1.07719	1.00539	1.15412	2040	417034	79	infectious diseases
Other disorders of gallbladder	0.0348551	0.59452	0.0918016	0.0435071	1.09615	1.00655	1.19372	1310	397160	575.7	digestive
Major depressive disorder	0.0352156	0.59452	0.0310027	0.014722	1.03149	1.00215	1.06169	12154	385264	296.22	mental disorders
Cervicitis and endocervicitis	0.035682	0.59452	0.10482	0.0499017	1.11051	1.00704	1.22461	995	220537	614.51	genitourinary
Rosacea	0.0358991	0.59452	0.185436	0.0883841	1.20374	1.01228	1.43142	301	408071	695.3	dermatologic
Disorders of refraction and accommodation; blindness and low vision	0.0368163	0.59452	0.0661862	0.0317015	1.06843	1.00406	1.13692	2519	417427	367	sense organs
Peritoneal or intestinal adhesions	0.0375428	0.59452	-0.119201	0.0573132	0.88763	0.793317	0.993155	841	334517	560.3	digestive
Other conditions of brain	0.037976	0.59452	0.126073	0.0607547	1.13436	1.00702	1.27781	669	402105	348	neurological
Cancer of bone and connective tissue	0.0381936	0.59452	0.14558	0.0702345	1.15671	1.00795	1.32742	493	425329	170	neoplasms
Polymyalgia Rheumatica	0.0383963	0.59452	0.0906869	0.0437974	1.09493	1.00486	1.19307	1292	422879	717	musculoskeletal
Irregular menstrual cycle	0.038773	0.59452	-0.0856091	0.0414253	0.917953	0.846368	0.995593	1585	193085	626.13	genitourinary
Depression	0.0400954	0.605621	0.030169	0.0146968	1.03063	1.00136	1.06075	12201	385264	296.2	mental disorders
Prurigo and Lichen	0.0408245	0.607565	-0.127449	0.0623127	0.880339	0.779128	0.994696	714	408071	695.7	dermatologic
Migraine	0.0436175	0.639724	0.0596737	0.0295744	1.06149	1.00171	1.12484	2916	407080	340	neurological
Abdominal aortic aneurysm	0.0449218	0.64944	0.0944199	0.0470831	1.09902	1.00214	1.20527	1116	408680	442.11	circulatory system
Superficial cellulitis and abscess	0.0478384	0.681866	-0.114614	0.0579208	0.89171	0.796016	0.99891	816	421055	681	dermatologic
Osteoarthritis; localized	0.0511477	0.712275	0.0179629	0.00921063	1.01813	0.99991	1.03667	33854	348416	740.1	musculoskeletal
Other biliary tract disease	0.0515924	0.712275	0.0485641	0.0249492	1.04976	0.999665	1.10237	4093	397160	575	digestive
Malignant neoplasm of rectum, rectosigmoid junction, and anus	0.0526658	0.712275	0.060825	0.0313911	1.06271	0.9993	1.13015	2559	373426	153.3	neoplasms
Mood disorders	0.0532507	0.712275	0.0277696	0.0143669	1.02816	0.999611	1.05752	12807	385264	296	mental disorders
Folate-deficiency anemia	0.053491	0.712275	-0.223132	0.115556	0.80001	0.637872	1.00336	216	384287	281.13	hematopoietic
Pancreatic cancer	0.057625	0.757358	0.0876562	0.0461703	1.09161	0.997168	1.195	1167	396014	157	neoplasms
Septicemia	0.0602666	0.781921	0.0428073	0.0227839	1.04374	0.998153	1.0914	4947	399699	38	infectious diseases
Other disorders of thyroid	0.0622454	0.789084	-0.155992	0.0836623	0.855566	0.726173	1.00802	403	393576	246	endocrine/metabolic
Megaloblastic anemia	0.0657117	0.789084	-0.0929689	0.050516	0.911222	0.825325	1.00606	1061	384287	281.1	hematopoietic
Other disorders of circulatory system	0.0661298	0.789084	0.0236234	0.012856	1.0239	0.998427	1.05003	16324	377612	459	circulatory system
Disturbances in tooth eruption	0.0669605	0.789084	0.0663565	0.036222	1.06861	0.995373	1.14723	1923	410771	520.2	digestive
Cerebral edema and compression of brain	0.0675535	0.789084	0.172232	0.0942202	1.18795	0.987641	1.42889	276	402105	348.2	neurological
Other disorders of arteries and arterioles	0.068085	0.789084	0.0796794	0.0436733	1.08294	0.994099	1.17972	1307	408680	447	circulatory system
Contusion	0.0681985	0.789084	-0.0835168	0.0457955	0.919876	0.840907	1.00626	1274	423138	916	injuries & poisonings
Rheumatoid arthritis	0.0686444	0.789084	0.0535981	0.0294373	1.05506	0.99591	1.11772	2952	410970	714.1	musculoskeletal
Secondary malignancy of bone	0.0688897	0.789084	0.0524547	0.0288349	1.05385	0.995948	1.11513	3055	388072	198.6	neoplasms
Other specified erythematous conditions	0.0694409	0.789084	0.178297	0.0982062	1.19518	0.985917	1.44886	248	408071	695.8	dermatologic
Internal derangement of knee	0.0712122	0.789084	0.0265716	0.0147283	1.02693	0.997707	1.057	12174	405479	835	injuries & poisonings
Abscess or ulceration of vulva	0.0726311	0.789084	-0.190577	0.106163	0.826482	0.671224	1.01765	255	220537	614.54	genitourinary
Alcohol-related disorders	0.0729841	0.789084	0.0410932	0.0229196	1.04195	0.996179	1.08982	4856	403990	317	mental disorders
Angina pectoris	0.0737609	0.789084	-0.0234213	0.0130984	0.976851	0.952092	1.00225	16400	370073	411.3	circulatory system
Vitamin B-complex deficiencies	0.0739594	0.789084	0.0956412	0.0535246	1.10036	0.990778	1.22207	868	416202	261.2	endocrine/metabolic
Acute pancreatitis	0.0740741	0.789084	0.0633555	0.0354703	1.06541	0.993854	1.14211	1998	420655	577.1	digestive
Conjunctivitis, infectious	0.0750962	0.791639	0.178332	0.100193	1.19522	0.982118	1.45457	240	412818	369.5	sense organs
Hemiplegia	0.0775542	0.800865	-0.0722709	0.0409454	0.930279	0.85854	1.00801	1619	402105	342	neurological
Portal hypertension	0.0799752	0.806243	0.110109	0.0628895	1.1164	0.986934	1.26285	618	404472	571.81	digestive
Cancer of connective tissue	0.08047	0.806243	0.145311	0.0831313	1.1564	0.982531	1.36103	353	425329	170.2	neoplasms
Diseases of hair and hair follicles	0.0819818	0.806243	-0.156516	0.0899878	0.855118	0.71685	1.02006	354	423650	704	dermatologic
Other diseases of respiratory system, not elsewhere classified	0.0821604	0.806243	-0.0287054	0.0165136	0.971703	0.940756	1.00367	9863	405305	519	respiratory
Other immunological findings	0.0825164	0.806243	-0.197997	0.114036	0.820373	0.65606	1.02584	224	425294	279.7	endocrine/metabolic
Cancer within the respiratory system	0.0834097	0.806243	0.0421164	0.0243274	1.04302	0.994451	1.09395	4306	419733	165	neoplasms
Cancer of bronchus; lung	0.0846017	0.806243	0.0456373	0.0264627	1.04669	0.993791	1.10241	3622	419733	165.1	neoplasms
Other disorders of intestine	0.0847237	0.806243	-0.0436444	0.0253171	0.957294	0.910952	1.00599	4173	385413	569	digestive
Circulatory disease NEC	0.0852451	0.806243	0.0222413	0.0129232	1.02249	0.996917	1.04872	16157	377612	459.9	circulatory system
Personal history of allergy to medicinal agents	0.0874051	0.811504	0.0369373	0.0216103	1.03763	0.994597	1.08252	5574	370401	977	injuries & poisonings
Hypothermia/Chills	0.0897833	0.822585	-0.201817	0.118958	0.817244	0.647284	1.03183	202	425701	780	symptoms
Fracture of foot	0.0902242	0.822585	-0.113092	0.0667519	0.893068	0.783548	1.0179	605	399493	801.1	injuries & poisonings
Pain in joint	0.093362	0.823672	0.0331875	0.0197789	1.03374	0.994437	1.07461	6655	413172	745	musculoskeletal
Extrapyramidal disease and abnormal movement disorders	0.0937926	0.823672	0.0921751	0.0550062	1.09656	0.984487	1.22138	817	402105	333	neurological
Cancer of liver and intrahepatic bile duct	0.0939079	0.823672	0.10104	0.0603174	1.10632	0.982967	1.24515	682	396014	155	neoplasms
Schizophrenia	0.0945614	0.823672	0.104042	0.062233	1.10965	0.982227	1.2536	668	385264	295.1	mental disorders
Viremia, NOS	0.0948374	0.823672	0.0687229	0.0411412	1.07114	0.988158	1.16109	1495	417034	79.9	infectious diseases
Systemic sclerosis	0.0954013	0.823672	-0.196733	0.117976	0.82141	0.651837	1.0351	207	406602	709.3	dermatologic
Chronic liver disease and cirrhosis	0.0960408	0.823672	0.0413288	0.0248316	1.04219	0.992687	1.09417	4168	404472	571	digestive
Other specified benign mammary dysplasias	0.0970681	0.824535	0.109102	0.0657541	1.11528	0.98042	1.26868	573	223900	610.8	genitourinary
Suppurative and unspecified otitis media	0.097771	0.824535	-0.100398	0.0606355	0.904478	0.803128	1.01862	733	420658	381.11	sense organs
Colon cancer	0.0994039	0.830244	-0.0433769	0.0263249	0.95755	0.909398	1.00825	3838	373426	153.2	neoplasms
Cellulitis and abscess of fingers/toes	0.100089	0.830244	-0.118666	0.0721628	0.888104	0.770972	1.02303	532	421055	681.1	dermatologic
Perforation of tympanic membrane	0.101413	0.830722	-0.0948103	0.0578802	0.909545	0.812001	1.01881	810	420658	384.4	sense organs
Appendicitis	0.1023	0.830722	0.0853964	0.0522685	1.08915	0.983097	1.20664	908	424132	540.1	digestive
Respiratory failure	0.103279	0.830722	0.0521123	0.0319872	1.05349	0.989474	1.12166	2488	396229	509.1	respiratory
Other and unspecified disc disorder	0.104002	0.830722	0.0902533	0.0555148	1.09445	0.981617	1.22026	807	411674	722.9	musculoskeletal
Hyperplasia of prostate	0.104261	0.830722	-0.0251115	0.0154576	0.975201	0.946099	1.0052	12295	154882	600	genitourinary
Ingrowing nail	0.105776	0.830722	0.0901324	0.0557241	1.09432	0.981096	1.22061	796	423650	703.1	dermatologic
Chronic thyroiditis	0.107508	0.830722	-0.189711	0.11787	0.827199	0.656567	1.04217	205	393576	245.2	endocrine/metabolic
Lymphoid leukemia	0.108267	0.830722	0.0902283	0.056181	1.09442	0.980312	1.22182	785	417611	204.1	neoplasms
Skull and face fracture and other intercranial injury	0.108522	0.830722	-0.0869523	0.0541802	0.916721	0.824364	1.01943	900	424713	819	injuries & poisonings
Gram positive septicemia	0.108528	0.830722	0.110691	0.0689728	1.11705	0.975804	1.27874	518	399699	38.2	infectious diseases
Opiates and related narcotics causing adverse effects in therapeutic use	0.109176	0.830722	-0.0738043	0.0460727	0.928853	0.848653	1.01663	1268	370401	965.1	injuries & poisonings
Amyloidosis	0.11041	0.833842	-0.191912	0.120219	0.825379	0.652113	1.04468	201	424229	270.33	endocrine/metabolic
Other deficiency anemia	0.112964	0.836505	-0.0773324	0.0487899	0.925582	0.841172	1.01846	1131	384287	281	hematopoietic
Noninfectious disorders of lymphatic channels	0.114487	0.836505	0.0868784	0.055044	1.09076	0.979213	1.21502	823	424184	450	circulatory system
Gastroesophageal laceration-hemorrhage syndrome	0.114909	0.836505	0.138905	0.0881093	1.14901	0.966778	1.3656	311	357701	530.7	digestive
Respiratory failure, insufficiency, arrest	0.116499	0.836505	0.0455092	0.0289934	1.04656	0.988747	1.10775	3046	396229	509	respiratory
Acute upper respiratory infections of multiple or unspecified sites	0.118676	0.836505	0.0534233	0.0342379	1.05488	0.986411	1.12809	2184	421808	465	respiratory
Sepsis and SIRS	0.119042	0.836505	0.036851	0.0236405	1.03754	0.990561	1.08674	4601	414820	994	injuries & poisonings
Sepsis	0.119042	0.836505	0.036851	0.0236405	1.03754	0.990561	1.08674	4601	414820	994.2	injuries & poisonings
Heart valve replaced	0.119664	0.836505	0.061796	0.03971	1.06375	0.984094	1.14984	1598	406016	395.6	circulatory system
Disorders of plasma protein metabolism	0.119965	0.836505	-0.127044	0.0817042	0.880695	0.750376	1.03365	419	424229	270.3	endocrine/metabolic
Obesity	0.121935	0.836505	0.0228482	0.0147723	1.02311	0.993914	1.05317	12195	394863	278.1	endocrine/metabolic
Palpitations	0.122816	0.836505	0.0404106	0.0261886	1.04124	0.989141	1.09608	3770	374257	427.9	circulatory system
Overweight, obesity and other hyperalimentation	0.123188	0.836505	0.0226624	0.0147013	1.02292	0.993867	1.05282	12318	394863	278	endocrine/metabolic
Viral Enteritis	0.123462	0.836505	-0.0931659	0.0604815	0.911042	0.809201	1.0257	742	419241	8.6	infectious diseases
Congenital anomalies of limbs	0.12458	0.836505	0.11903	0.077502	1.1264	0.967663	1.31118	406	423750	755	congenital anomalies
Inguinal hernia	0.125065	0.836505	0.134153	0.0874616	1.14357	0.963418	1.35741	310	366358	550.1	digestive
Poisoning/allergy of sulfonamides	0.12639	0.836505	0.0875055	0.0572495	1.09145	0.975601	1.22105	761	370401	961.1	injuries & poisonings
Premenopausal menorrhagia	0.126773	0.836505	0.146904	0.0962078	1.15824	0.959197	1.3986	266	193085	627.4	genitourinary
Complications of labor and delivery NEC	0.12717	0.836505	-0.125698	0.0824058	0.881881	0.750354	1.03646	408	232649	669	pregnancy complications
Other diseases of respiratory system, NEC	0.127313	0.836505	-0.0255818	0.0167773	0.974743	0.943212	1.00733	9529	405305	519.8	respiratory
Other demyelinating diseases of central nervous system	0.128846	0.836505	0.156091	0.102782	1.16893	0.955656	1.42981	228	402105	341	neurological
Ileostomy status	0.129846	0.836505	0.0614932	0.0405973	1.06342	0.982086	1.1515	1524	334517	559	digestive
Hypertensive chronic kidney disease	0.129946	0.836505	0.0658915	0.0435124	1.06811	0.980796	1.1632	1379	286158	401.22	circulatory system
Pelvic inflammatory disease, NOS	0.131218	0.836505	-0.147737	0.0978832	0.862658	0.712066	1.0451	298	220537	614.33	genitourinary
Acute pharyngitis	0.134251	0.847649	0.083947	0.0560563	1.08757	0.974412	1.21387	805	421808	465.2	respiratory
Chemotherapy	0.136289	0.847649	0.025395	0.0170464	1.02572	0.992017	1.06057	8982	388072	197	neoplasms
Senile dementia	0.136338	0.847649	-0.083122	0.0558027	0.920239	0.8249	1.0266	870	410390	290.13	mental disorders
Ascites (non malignant)	0.13717	0.847649	0.0554398	0.0372977	1.05701	0.982493	1.13717	1824	404472	572	digestive
Pathologic fracture	0.137366	0.847649	0.0942626	0.0634478	1.09885	0.970355	1.24436	617	423969	743.2	musculoskeletal
Impacted cerumen	0.139554	0.850382	0.133321	0.0902371	1.14262	0.957394	1.36367	296	424041	380.4	sense organs
Missed abortion/Hydatidiform mole	0.140178	0.850382	-0.0782014	0.0530132	0.924778	0.833514	1.02604	999	225444	634.1	pregnancy complications
Congenital anomalies of mouth/tongue	0.14033	0.850382	-0.16897	0.11459	0.844534	0.674649	1.0572	212	422694	750.13	congenital anomalies
Poisoning by other anti-infectives	0.141426	0.851923	-0.130023	0.0884207	0.878075	0.73836	1.04423	361	370401	961	injuries & poisonings
Atrial fibrillation	0.142607	0.853953	-0.0624137	0.0425697	0.939494	0.864288	1.02124	1469	374257	427.21	circulatory system
Osteoarthrosis	0.144061	0.856953	0.0125006	0.00855714	1.01258	0.995738	1.0297	40154	348416	740	musculoskeletal
Other benign neoplasm of uterus	0.144801	0.856953	-0.141509	0.0970478	0.868047	0.717689	1.04991	299	204848	218.2	neoplasms
Carcinoma in situ of skin	0.147985	0.863844	0.0833926	0.0576438	1.08697	0.970846	1.21698	740	402555	172.3	neoplasms
Appendiceal conditions	0.149531	0.863844	0.0685608	0.0475724	1.07097	0.975623	1.17563	1105	424132	540	digestive
Other headache syndromes	0.150561	0.863844	0.0268583	0.0186833	1.02722	0.990287	1.06553	7553	407080	339	neurological
Cardiomyopathy	0.151048	0.863844	0.0593608	0.0413422	1.06116	0.978565	1.15072	1494	419142	425	circulatory system
Loose body in joint	0.151264	0.863844	0.137157	0.0955742	1.14701	0.951072	1.38331	266	417366	742.1	musculoskeletal
Myalgia and myositis unspecified	0.151911	0.863844	0.0690758	0.0482099	1.07152	0.974906	1.1777	1092	423247	770	symptoms
Manlignant and unknown neoplasms of brain and nervous system	0.152258	0.863844	-0.0786445	0.0549346	0.924368	0.830013	1.02945	887	422414	191	neoplasms
Other disorders of eye	0.152795	0.863844	-0.0578423	0.0404568	0.943799	0.871852	1.02168	1641	414649	379	sense organs
First degree AV block	0.154089	0.866323	0.0664024	0.0465905	1.06866	0.975395	1.17084	1164	374257	426.21	circulatory system
Disorders of sacrum	0.156355	0.866652	-0.142529	0.100554	0.867162	0.712047	1.05607	273	411674	724.1	musculoskeletal
Contracture of joint	0.15659	0.866652	0.135183	0.0954254	1.14475	0.949474	1.38018	267	404081	739	musculoskeletal
Symptoms involving respiratory system and other chest symptoms	0.156717	0.866652	-0.145055	0.102426	0.864974	0.70765	1.05728	270	405305	519.9	respiratory
Calculus of bile duct	0.157992	0.868476	0.126167	0.0893625	1.13447	0.9522	1.35163	303	397160	574.2	digestive
Stiffness of joint	0.158763	0.868476	-0.11468	0.0813769	0.891652	0.760199	1.04584	414	417366	741.2	musculoskeletal
Degeneration of macula and posterior pole of retina	0.160042	0.868477	-0.0432223	0.0307648	0.957698	0.901658	1.01722	2837	402932	362.2	sense organs
Duodenal ulcer	0.160479	0.868477	-0.0434162	0.0309351	0.957513	0.901182	1.01736	2772	413082	531.3	digestive
Benign neoplasm of bone and articular cartilage	0.161714	0.870042	-0.141171	0.100885	0.868341	0.712553	1.05819	273	370241	213	neoplasms
Other disorders of biliary tract	0.162488	0.870042	0.0662338	0.0474199	1.06848	0.973646	1.17254	1112	397160	575.8	digestive
Anomalous atrioventricular excitation	0.165749	0.875814	0.145348	0.104869	1.15644	0.941584	1.42033	222	374257	426.4	circulatory system
Macular degeneration (senile) of retina NOS	0.165749	0.875814	-0.042657	0.0307772	0.95824	0.902146	1.01782	2834	402932	362.29	sense organs
Other chronic nonalcoholic liver disease	0.166404	0.875814	0.04109	0.0296925	1.04195	0.983039	1.10438	2915	404472	571.5	digestive
Nausea and vomiting	0.167029	0.875814	0.0209552	0.015165	1.02118	0.991271	1.05198	11513	403146	789	symptoms
Chronic pancreatitis	0.168561	0.875814	-0.0964644	0.0700621	0.908042	0.791533	1.0417	553	420655	577.2	digestive
Chronic Kidney Disease, Stage III	0.169636	0.875814	0.040384	0.029405	1.04121	0.982899	1.10298	2989	387240	585.33	genitourinary
Intestinal infection due to C. difficile	0.170907	0.875814	-0.0849119	0.0620114	0.918593	0.813465	1.03731	696	419241	8.52	infectious diseases
Otitis externa	0.171152	0.875814	0.104095	0.0760647	1.10971	0.956008	1.28811	427	424041	380.1	sense organs
Other alveolar and parietoalveolar pneumonopathy	0.172469	0.875814	-0.109939	0.0805821	0.895889	0.765002	1.04917	427	396229	504	respiratory
Irregular menstrual bleeding	0.175408	0.875814	0.0393061	0.0290076	1.04009	0.982605	1.10094	3105	193085	626.14	genitourinary
Mycoses	0.17824	0.875814	0.124636	0.0925839	1.13274	0.944759	1.35811	288	421217	117	infectious diseases
Upper gastrointestinal congenital anomalies	0.178254	0.875814	-0.118739	0.0882061	0.88804	0.747053	1.05563	349	422694	750.1	congenital anomalies
Agorophobia, social phobia, and panic disorder	0.178371	0.875814	0.075083	0.0557911	1.07797	0.966315	1.20253	813	385264	300.12	mental disorders
Anxiety disorders	0.178418	0.875814	0.0261489	0.0194323	1.02649	0.988133	1.06634	6889	385264	300	mental disorders
Delirium dementia and amnestic and other cognitive disorders	0.178478	0.875814	-0.0504287	0.0374807	0.950822	0.883477	1.0233	1895	410390	290	mental disorders
Generalized convulsive epilepsy	0.179271	0.875814	-0.105855	0.0788201	0.899555	0.77079	1.04983	438	402105	345.11	neurological
Vitamin deficiency	0.179304	0.875814	0.0520119	0.038731	1.05339	0.976384	1.13647	1734	416202	261	endocrine/metabolic
Valvular heart disease/ heart chambers	0.179376	0.875814	0.129129	0.096173	1.13784	0.942362	1.37386	263	423984	747.12	congenital anomalies
Primary/intrinsic cardiomyopathies	0.180009	0.875814	0.0561597	0.0418875	1.05777	0.974395	1.14827	1457	419142	425.1	circulatory system
Polyp of corpus uteri	0.184356	0.884994	-0.0264677	0.0199386	0.97388	0.936555	1.01269	6836	216202	622.1	genitourinary
Dysuria	0.184891	0.884994	-0.0651213	0.0491169	0.936954	0.850961	1.03164	1119	393702	599.3	genitourinary
Chronic sinusitis	0.18571	0.884994	0.0441391	0.0333534	1.04513	0.978991	1.11573	2291	397904	475	respiratory
Disorders of coccyx	0.18577	0.884994	-0.139719	0.105592	0.869602	0.707034	1.06955	247	411674	724.2	musculoskeletal
Digestive congenital anomalies	0.186268	0.884994	-0.0832183	0.0629631	0.92015	0.813326	1.04101	673	422694	750	congenital anomalies
Disorders of protein plasma/amino-acid transport and metabolism	0.190628	0.890765	-0.100887	0.0770877	0.904036	0.777264	1.05148	464	424229	270	endocrine/metabolic
Open wounds of extremities	0.190697	0.890765	0.0753766	0.0576045	1.07829	0.963169	1.20717	746	422750	871	injuries & poisonings
Barrett's esophagus	0.191252	0.890765	0.0334684	0.0256093	1.03403	0.983414	1.08726	3898	357701	530.13	digestive
Anxiety disorder	0.194537	0.890765	0.026322	0.0202903	1.02667	0.986644	1.06832	6310	385264	300.1	mental disorders
Acquired absence of breast	0.196051	0.890765	-0.0373365	0.0288784	0.963352	0.91034	1.01945	3198	201427	175	neoplasms
Hyperosmolality and/or hypernatremia	0.196984	0.890765	0.112285	0.0870296	1.11883	0.943376	1.32692	329	401834	276.11	endocrine/metabolic
Other allied disorders of spine	0.197381	0.890765	0.108299	0.0840147	1.11438	0.945192	1.31385	350	411674	721.8	musculoskeletal
Congenital musculoskeletal deformities of spine	0.1978	0.890765	0.131653	0.102228	1.14071	0.933598	1.39378	233	423750	754	congenital anomalies
Hypovolemia	0.199784	0.890765	0.0358889	0.0279908	1.03654	0.981207	1.095	3292	401834	276.5	endocrine/metabolic
Paralytic ileus	0.200541	0.890765	-0.0885051	0.069144	0.915298	0.799295	1.04814	568	334517	560.1	digestive
Disorders of optic nerve and visual pathways	0.201849	0.890765	0.104937	0.0822192	1.11064	0.94534	1.30484	364	414649	377	sense organs
Ectropion or entropion	0.203301	0.890765	0.0621026	0.0488151	1.06407	0.966984	1.17091	1052	412818	374.1	sense organs
Infertility, female	0.204194	0.890765	0.0603299	0.0475153	1.06219	0.967734	1.16586	1160	193085	626.8	genitourinary
Lymphoid leukemia, chronic	0.204949	0.890765	0.0754619	0.0595324	1.07838	0.959618	1.21184	701	417611	204.12	neoplasms
Spinal stenosis	0.205523	0.890765	0.0313247	0.0247436	1.03182	0.982975	1.08309	4252	411674	720	musculoskeletal
Hepatitis NOS	0.205652	0.890765	0.123008	0.0971929	1.13089	0.934741	1.36821	263	417034	70.9	infectious diseases
Hydrocele	0.206062	0.890765	-0.0592626	0.0468676	0.942459	0.859743	1.03313	1225	160209	603.1	genitourinary
Periapical abscess	0.207683	0.890765	0.0614633	0.0487819	1.06339	0.966429	1.17008	1073	410771	522.5	digestive
Hyperventilation	0.208354	0.890765	0.128943	0.10249	1.13762	0.930593	1.39072	234	425157	513.4	respiratory
Giant cell arteritis	0.208901	0.890765	-0.0948488	0.0754809	0.90951	0.784437	1.05453	471	408680	446.5	circulatory system
Intervertebral disc disorders	0.209492	0.890765	0.0614056	0.0489302	1.06333	0.966092	1.17035	1048	411674	722	musculoskeletal
Other disorders of bladder	0.20954	0.890765	-0.0212706	0.016951	0.978954	0.946964	1.01202	9358	403379	596	genitourinary
Disorders involving the immune mechanism	0.209822	0.890765	0.114905	0.0916264	1.12177	0.937368	1.34244	290	425294	279	endocrine/metabolic
Urinary calculus	0.210244	0.890765	0.0252811	0.0201781	1.0256	0.985834	1.06698	6396	414455	594	genitourinary
Phobia	0.210368	0.890765	0.0797955	0.0637063	1.08307	0.955934	1.2271	626	385264	300.13	mental disorders
Wheezing	0.211518	0.891688	0.126394	0.101164	1.13473	0.93064	1.38358	243	407283	512.1	respiratory
Atherosclerosis	0.213872	0.891688	0.0578821	0.0465669	1.05959	0.967164	1.16085	1161	408680	440	circulatory system
Pernicious anemia	0.21487	0.891688	-0.0766907	0.0618331	0.926176	0.820467	1.0455	698	384287	281.11	hematopoietic
Peptic ulcer (excl. esophageal)	0.214925	0.891688	-0.0237442	0.0191464	0.976536	0.940569	1.01388	7286	413082	531	digestive
Other disorders of bone and cartilage	0.215083	0.891688	0.0580591	0.0468329	1.05978	0.966831	1.16166	1151	400190	733	musculoskeletal
Hemorrhage from gastrointestinal ulcer	0.216655	0.891688	-0.0804361	0.0651056	0.922714	0.812174	1.0483	638	413082	531.1	digestive
Primary thrombocytopenia	0.216754	0.891688	0.0893083	0.0723024	1.09342	0.948948	1.25988	478	420211	287.31	hematopoietic
Iron deficiency anemias, unspecified or not due to blood loss	0.217703	0.891964	0.0206665	0.0167657	1.02088	0.98788	1.05499	9478	384287	280.1	hematopoietic
Epistaxis or throat hemorrhage	0.221608	0.901862	0.0406338	0.0332447	1.04147	0.975774	1.11159	2305	397904	477	respiratory
Other conditions of brain, NOS	0.221901	0.901862	0.134037	0.109732	1.14343	0.922162	1.4178	202	402105	348.9	neurological
Polyp of female genital organs	0.223397	0.904311	-0.0210176	0.0172623	0.979202	0.946626	1.0129	9169	216202	622	genitourinary
Hematemesis	0.225452	0.908994	0.0440118	0.0363086	1.04499	0.973213	1.12207	1929	384176	578.1	digestive
Ovarian cyst	0.229217	0.920507	0.0302993	0.0251995	1.03076	0.98109	1.08295	4141	193085	628	genitourinary
Gastrointestinal hemorrhage	0.230244	0.920977	-0.0140212	0.011687	0.986077	0.963746	1.00892	20174	384176	578	digestive
Respiratory abnormalities	0.232647	0.926925	0.0789589	0.0661537	1.08216	0.950564	1.23197	575	425157	513	respiratory
Syncope and collapse	0.235377	0.930936	0.020073	0.0169161	1.02028	0.987003	1.05467	9181	408186	788	symptoms
Other hemoglobinopathies	0.236081	0.930936	-0.156872	0.1324	0.854813	0.659436	1.10808	212	384287	282.8	hematopoietic
Other peripheral nerve disorders	0.236414	0.930936	0.0182979	0.0154543	1.01847	0.98808	1.04979	11106	403331	351	neurological
Diseases of pulp and periapical tissues	0.238163	0.934191	0.047248	0.0400546	1.04838	0.969226	1.134	1601	410771	522	digestive
Placenta previa and abruptio placenta	0.243069	0.94378	-0.0594419	0.0509204	0.94229	0.852788	1.04119	1083	225444	635.3	pregnancy complications
Thyroiditis	0.246726	0.94378	-0.116786	0.100822	0.889776	0.730232	1.08418	270	393576	245	endocrine/metabolic
Atrophy of female genital tract	0.247859	0.94378	0.0931637	0.0806218	1.09764	0.937206	1.28554	384	221664	624.2	genitourinary
Fracture of ribs	0.247936	0.94378	-0.111767	0.0967368	0.894252	0.739806	1.08094	286	399493	807	injuries & poisonings
Aneurysm of other specified artery	0.248062	0.94378	0.118233	0.10236	1.12551	0.920913	1.37555	235	408680	442.8	circulatory system
Postmenopausal atrophic vaginitis	0.248335	0.94378	-0.0602448	0.052187	0.941534	0.849991	1.04294	979	193085	627.3	genitourinary
Disorders of other cranial nerves	0.249258	0.94378	0.0492055	0.0427074	1.05044	0.966089	1.14215	1395	403331	352	neurological
Hemorrhoids	0.249674	0.94378	-0.0238657	0.0207322	0.976417	0.937536	1.01691	6232	385029	455	circulatory system
Complication due to other implant and internal device	0.250268	0.94378	0.110726	0.0963084	1.11709	0.924932	1.34917	271	419709	859	injuries & poisonings
Other symptoms involving abdomen and pelvis	0.250296	0.94378	0.0476628	0.0414593	1.04882	0.966962	1.1376	1482	384176	579	digestive
Peripheral or central vertigo	0.250866	0.94378	-0.0902707	0.0786161	0.913684	0.783209	1.06589	442	412420	386.2	sense organs
Curvature of spine	0.251813	0.943832	0.072789	0.0635181	1.0755	0.94961	1.21809	622	404081	737	musculoskeletal
Iatrogenic hypotension	0.254471	0.950277	0.117909	0.103469	1.12514	0.918616	1.3781	229	377612	458.2	circulatory system
Acute posthemorrhagic anemia	0.257041	0.955846	-0.122179	0.107797	0.88499	0.716443	1.09319	238	384287	285.1	hematopoietic
Large cell lymphoma	0.257852	0.955846	-0.0611206	0.0540181	0.94071	0.846205	1.04577	912	417611	202.24	neoplasms
Substance addiction and disorders	0.261415	0.960458	0.101114	0.0900351	1.1064	0.927418	1.31993	314	403990	316	mental disorders
Benign neoplasm of ovary	0.262196	0.960458	0.0510493	0.0455304	1.05237	0.962531	1.1506	1224	191192	220	neoplasms
Benign neoplasm of other parts of digestive system	0.26318	0.960458	-0.0237338	0.0212116	0.976546	0.936779	1.018	5897	399494	211	neoplasms
Osteoporosis, osteopenia and pathological fracture	0.265857	0.960458	0.0582626	0.0523637	1.05999	0.956602	1.17456	921	423969	743	musculoskeletal
Paroxysmal ventricular tachycardia	0.266277	0.960458	0.0546855	0.0491919	1.05621	0.95913	1.16311	1045	374257	427.12	circulatory system
Peritoneal adhesions (postoperative) (postinfection)	0.266819	0.960458	0.0314296	0.0283043	1.03193	0.976241	1.09079	3209	385413	568.1	digestive
Candidiasis	0.267226	0.960458	0.0452464	0.0407818	1.04629	0.96591	1.13335	1535	421217	112	infectious diseases
Ulceration of intestine	0.269134	0.960458	-0.0673718	0.0609667	0.934848	0.829556	1.0535	727	334517	556.1	digestive
Uterine leiomyoma	0.269517	0.960458	0.0190144	0.0172205	1.0192	0.985371	1.05418	9439	204848	218.1	neoplasms
Other acquired musculoskeletal deformity	0.270511	0.960458	0.0411921	0.0373832	1.04205	0.968431	1.12127	1832	404081	738	musculoskeletal
Postoperative infection	0.271624	0.960458	0.0274889	0.0250051	1.02787	0.97871	1.0795	4125	414977	80	infectious diseases
Corns and callosities	0.271646	0.960458	0.10851	0.0987106	1.11462	0.91855	1.35253	252	417304	700	dermatologic
Neoplasm of unspecified nature of digestive system	0.271813	0.960458	0.060538	0.0550898	1.06241	0.953672	1.18354	830	396014	158	neoplasms
Calculus of lower urinary tract	0.274523	0.960458	0.0609451	0.0557745	1.06284	0.95278	1.18561	810	414455	594.2	genitourinary
Cancer of brain	0.275213	0.960458	-0.0667151	0.0611427	0.935462	0.829815	1.05456	711	422414	191.11	neoplasms
Abdominal pain	0.275847	0.960458	0.0138327	0.0126941	1.01393	0.989014	1.03947	16734	394970	785	symptoms
Fracture of upper limb	0.276094	0.960458	-0.0206097	0.018923	0.979601	0.943935	1.01662	7349	399493	803	injuries & poisonings
Inflammatory diseases of uterus, except cervix	0.276335	0.960458	0.111519	0.102443	1.11797	0.914602	1.36657	241	220537	614.4	genitourinary
Other disorders of peritoneum	0.277638	0.960458	0.0297698	0.0274214	1.03022	0.97631	1.0871	3425	385413	568	digestive
Preeclampsia and eclampsia	0.281355	0.963483	-0.106133	0.098519	0.899305	0.741392	1.09085	299	231780	642.1	pregnancy complications
Other disorders of tympanic membrane	0.28223	0.963483	-0.053708	0.0499459	0.947709	0.859332	1.04517	1065	420658	384	sense organs
Inflammatory disease of cervix, vagina, and vulva	0.283177	0.963483	0.0354396	0.033022	1.03608	0.971142	1.10535	2369	220537	614.5	genitourinary
Arterial embolism and thrombosis of lower extremity artery	0.28498	0.963483	0.0713941	0.0667735	1.074	0.942255	1.22418	558	408680	444.1	circulatory system
Thyrotoxicosis with or without goiter	0.285724	0.963483	0.0394067	0.0369133	1.04019	0.967595	1.11824	1900	393576	242	endocrine/metabolic
Thoracic or lumbosacral neuritis or radiculitis, unspecified	0.285946	0.963483	-0.0779213	0.0730244	0.925037	0.801679	1.06738	510	420770	763	symptoms
Joint effusions	0.286087	0.963483	-0.0474381	0.0444699	0.95367	0.874068	1.04052	1347	417366	741.4	musculoskeletal
Other signs and symptoms in breast	0.28657	0.963483	-0.0726926	0.0682126	0.929887	0.813518	1.0629	573	423536	613.7	genitourinary
Symptoms involving head and neck	0.290272	0.970333	-0.0408909	0.0386667	0.959934	0.889873	1.03551	1794	421739	293	mental disorders
Degenerative disease of the spinal cord	0.291529	0.970333	-0.0410293	0.0388987	0.959801	0.889346	1.03584	1758	402105	334	neurological
Osteoarthrosis, localized, primary	0.291567	0.970333	0.0165754	0.0157159	1.01671	0.985874	1.04852	10775	348416	740.11	musculoskeletal
Tinnitus	0.293596	0.970333	0.07066	0.0672782	1.07322	0.940632	1.22449	556	413452	389.4	sense organs
Nervous system congenital anomalies	0.29368	0.970333	0.0746628	0.0711019	1.07752	0.937354	1.23865	494	424973	752	congenital anomalies
Osteochondropathies	0.29436	0.970333	0.0808322	0.0770854	1.08419	0.932158	1.26101	421	400190	732	musculoskeletal
Kidney replaced by transpant	0.297723	0.975643	-0.088262	0.084759	0.915521	0.775392	1.08097	384	387240	587	genitourinary
Amblyopia	0.297899	0.975643	0.0690029	0.0662884	1.07144	0.940899	1.22009	567	418367	368.1	sense organs
Disorders of esophageal motility	0.30005	0.97826	-0.0657611	0.063456	0.936355	0.826849	1.06036	664	357701	530.5	digestive
Disorders of adrenal glands	0.303377	0.97826	0.0671668	0.0652599	1.06947	0.941068	1.2154	593	417992	255	endocrine/metabolic
Arterial embolism and thrombosis	0.303854	0.97826	0.0552273	0.0537123	1.05678	0.951185	1.1741	868	408680	444	circulatory system
Unstable angina (intermediate coronary syndrome)	0.304211	0.97826	0.0238149	0.0231788	1.0241	0.978617	1.0717	4892	370073	411.1	circulatory system
Diseases and other conditions of the tongue	0.304917	0.97826	0.0481469	0.0469293	1.04932	0.957114	1.15042	1149	419836	529	digestive
Iron deficiency anemia secondary to blood loss (chronic)	0.306728	0.97826	-0.0764277	0.0747742	0.92642	0.800129	1.07264	499	384287	280.2	hematopoietic
Cancer of esophagus	0.307344	0.97826	0.0480752	0.0470951	1.04925	0.956734	1.15071	1128	396014	150	neoplasms
Other specified cardiac dysrhythmias	0.307811	0.97826	0.0291547	0.0285879	1.02958	0.973481	1.08892	3166	374257	427.3	circulatory system
Fracture of humerus	0.30843	0.97826	-0.0420707	0.0413057	0.958802	0.884239	1.03965	1532	399493	803.1	injuries & poisonings
Cancer of mouth	0.308863	0.97826	-0.061061	0.0600042	0.940766	0.836384	1.05817	732	422450	145	neoplasms
Iron deficiency anemias	0.309331	0.97826	0.0167323	0.0164586	1.01687	0.984594	1.05021	9867	384287	280	hematopoietic
Graves' disease	0.311789	0.98296	0.0729402	0.0721126	1.07567	0.933889	1.23897	492	393576	242.1	endocrine/metabolic
Atherosclerosis of the extremities	0.313011	0.983748	0.0531548	0.0526846	1.05459	0.951129	1.16931	907	408680	440.2	circulatory system
Dental caries	0.314628	0.985771	0.030379	0.0302111	1.03085	0.971578	1.09373	2912	410771	521.1	digestive
Adverse drug events and drug allergies	0.319554	0.99328	-0.0974441	0.0978968	0.907153	0.748774	1.09903	281	370401	979	injuries & poisonings
Ulceration of the lower GI tract	0.321068	0.99328	-0.0492642	0.0496482	0.95193	0.863663	1.04922	1085	334517	556	digestive
Diseases of pancreas	0.321519	0.99328	0.0291234	0.0293777	1.02955	0.971945	1.09057	2969	420655	577	digestive
Stricture and stenosis of esophagus	0.322274	0.99328	0.0349587	0.0353191	1.03558	0.966315	1.1098	2046	357701	530.3	digestive
Other disorders of testis	0.322812	0.99328	-0.0445639	0.0450734	0.956414	0.875547	1.04475	1316	160209	603	genitourinary
Alcoholism	0.324698	0.99328	0.0265782	0.026987	1.02693	0.974028	1.08272	3505	403990	317.1	mental disorders
Pneumonia	0.327588	0.99328	0.0145767	0.0148896	1.01468	0.9855	1.04473	12015	399348	480	respiratory
Other diseases of blood and blood-forming organs	0.327602	0.99328	-0.0516687	0.0527795	0.949643	0.856317	1.05314	962	410831	289	hematopoietic
Paroxysmal tachycardia, unspecified	0.328752	0.99328	0.0267882	0.0274292	1.02715	0.973388	1.08388	3428	374257	427.1	circulatory system
Diseases of hard tissues of teeth	0.329392	0.99328	0.0291775	0.0299152	1.02961	0.970974	1.09178	2970	410771	521	digestive
Irritable Bowel Syndrome	0.330298	0.99328	0.0216675	0.022257	1.0219	0.978284	1.06747	5249	334517	564.1	digestive
Abnormal findings examination of lungs	0.330664	0.99328	-0.0298936	0.0307302	0.970549	0.913818	1.0308	2790	420268	514	respiratory
Hemangioma and lymphangioma, any site	0.334141	0.99328	-0.0427823	0.044297	0.95812	0.878444	1.04502	1347	423547	228	neoplasms
Disorders of menstruation and other abnormal bleeding from female genital tract	0.33575	0.99328	-0.0132735	0.0137893	0.986814	0.960501	1.01385	15411	193085	626	genitourinary
Neural tube defects	0.33593	0.99328	0.073029	0.075895	1.07576	0.927073	1.2483	434	424973	752.1	congenital anomalies
Calculus of kidney	0.337531	0.99328	0.0262027	0.0273213	1.02655	0.973024	1.08302	3451	414455	594.1	genitourinary
Muscular dystrophies and other myopathies	0.337928	0.99328	0.085543	0.0892685	1.08931	0.914461	1.29759	313	421871	359	neurological
Cataract	0.338775	0.99328	0.0109696	0.0114674	1.01103	0.98856	1.03401	21932	376886	366	sense organs
Abnormal granulation tissue	0.339144	0.99328	0.0728253	0.0761884	1.07554	0.926352	1.24876	431	417304	701.5	dermatologic
Type 2 diabetes	0.33915	0.99328	0.0116923	0.0122325	1.01176	0.987792	1.03631	18896	386250	250.2	endocrine/metabolic
Type 1 diabetes	0.339948	0.99328	0.0307418	0.032215	1.03122	0.968121	1.09843	2527	386250	250.1	endocrine/metabolic
Cystic kidney disease	0.340055	0.99328	0.074432	0.0780164	1.07727	0.924523	1.25526	409	422694	751.21	congenital anomalies
Cancer, suspected or other	0.341085	0.99328	0.0203664	0.0213927	1.02058	0.978668	1.06428	5705	388072	195	neoplasms
Poisoning by analgesics, antipyretics, and antirheumatics	0.342746	0.99328	-0.023065	0.0243109	0.977199	0.931729	1.02489	4502	370401	965	injuries & poisonings
Cancer of brain and nervous system	0.343298	0.99328	-0.0562638	0.0593707	0.94529	0.84145	1.06194	750	422414	191.1	neoplasms
Retention of urine	0.344566	0.99328	-0.0174954	0.01851	0.982657	0.947646	1.01896	7862	393702	599.2	genitourinary
Hepatomegaly	0.345193	0.99328	0.0867492	0.0918998	1.09062	0.910855	1.30587	297	404472	573.3	digestive
Other and unspecified disorders of back	0.345489	0.99328	-0.083204	0.0881982	0.920163	0.774088	1.0938	343	411674	724	musculoskeletal
Dementias	0.347798	0.994574	-0.0401731	0.0427888	0.960623	0.883347	1.04466	1448	410390	290.1	mental disorders
Cerebral degeneration, unspecified	0.348509	0.994574	0.0732757	0.0781619	1.07603	0.923191	1.25417	407	402105	331.9	neurological
Abnormal glucose	0.349452	0.994574	-0.0574338	0.0613837	0.944184	0.837157	1.06489	718	386250	250.4	endocrine/metabolic
Other intestinal obstruction	0.350604	0.994574	0.0282679	0.0302843	1.02867	0.96939	1.09158	2809	334517	560.4	digestive
Diseases of spleen	0.351397	0.994574	-0.0680709	0.0730466	0.934194	0.80958	1.07799	499	410831	289.5	hematopoietic
Streptococcus infection	0.352808	0.994574	-0.038911	0.0418778	0.961836	0.886043	1.04411	1506	399699	41.2	infectious diseases
Fracture of tibia and fibula	0.354861	0.994574	0.0442376	0.0478141	1.04523	0.951728	1.14792	1100	399493	800.3	injuries & poisonings
Liver abscess and sequelae of chronic liver disease	0.355429	0.994574	0.0422487	0.0457183	1.04315	0.953746	1.14094	1213	404472	571.8	digestive
Alteration of consciousness	0.355488	0.994574	-0.0741529	0.0802523	0.92853	0.793387	1.08669	423	410390	291.8	mental disorders
Hematuria	0.358069	0.994574	-0.0127951	0.0139221	0.987286	0.960711	1.0146	14008	377806	593	genitourinary
Disturbance of skin sensation	0.360046	0.994574	-0.0289027	0.0315781	0.971511	0.913205	1.03354	2656	415020	687.4	dermatologic
Mucous polyp of cervix	0.360828	0.994574	-0.0282492	0.0309144	0.972146	0.914992	1.03287	2775	216202	622.2	genitourinary
Breast conditions, congenital or relating to hormones	0.361553	0.994574	0.0525894	0.0576379	1.054	0.941408	1.18005	766	416490	612	genitourinary
Sleep disorders	0.36173	0.994574	0.0426251	0.0467342	1.04355	0.952208	1.14365	1160	415499	327	neurological
Coronary atherosclerosis	0.361789	0.994574	-0.0103564	0.0113562	0.989697	0.967912	1.01197	22539	370073	411.4	circulatory system
Other retinal disorders	0.362717	0.994574	-0.0228821	0.0251397	0.977378	0.930387	1.02674	4207	402932	362	sense organs
Epilepsy	0.363146	0.994574	-0.0636032	0.0699407	0.938377	0.81817	1.07625	545	402105	345.1	neurological
Keratitis	0.363629	0.994574	-0.0945166	0.104039	0.909813	0.741983	1.1156	251	412818	370	sense organs
Myoneural disorders	0.366905	0.99927	-0.0937524	0.103905	0.910508	0.742744	1.11616	253	421871	358	neurological
Left bundle branch block	0.367646	0.99927	0.0333443	0.0370125	1.03391	0.961559	1.1117	1869	374257	426.32	circulatory system
Leukemia	0.370669	0.99927	0.0276659	0.030904	1.02805	0.967631	1.09225	2696	417611	204	neoplasms
Voice disturbance	0.37174	0.99927	0.045415	0.0508442	1.04646	0.947207	1.15612	976	397904	473.4	respiratory
Other inflammatory spondylopathies	0.37199	0.99927	0.0363494	0.0407161	1.03702	0.957478	1.12317	1544	410970	715	musculoskeletal
Hearing loss	0.372114	0.99927	0.0212745	0.0238364	1.0215	0.974877	1.07036	4545	413452	389	sense organs
Cough	0.374203	0.99927	-0.0265061	0.0298282	0.973842	0.918541	1.03247	2981	407283	512.8	respiratory
Benign neoplasm of uterus	0.374351	0.99927	0.0151413	0.0170443	1.01526	0.981901	1.04975	9655	204848	218	neoplasms
Cystic mastopathy	0.376985	0.99927	-0.0514037	0.0581842	0.949895	0.847519	1.06464	777	223900	610.1	genitourinary
Miscarriage; stillbirth	0.378924	0.99927	-0.0297534	0.0338153	0.970685	0.908437	1.0372	2477	225444	634	pregnancy complications
Sickle cell anemia	0.381563	0.99927	0.117548	0.134337	1.12474	0.864375	1.46352	295	384287	282.5	hematopoietic
Neuralgia, neuritis, and radiculitis NOS	0.381788	0.99927	0.0691619	0.0790778	1.07161	0.917752	1.25126	402	420770	766	symptoms
Incisional hernia	0.387881	0.99927	-0.0857235	0.0992782	0.917848	0.755553	1.115	275	366358	550.6	digestive
Spinal stenosis of lumbar region	0.387987	0.99927	0.0248228	0.0287543	1.02513	0.968958	1.08457	3155	411674	720.1	musculoskeletal
Methicillin sensitive Staphylococcus aureus	0.390712	0.99927	-0.0305472	0.0355893	0.969915	0.904565	1.03999	2079	399699	41.11	infectious diseases
Benign mammary dysplasias	0.392939	0.99927	-0.0291754	0.0341513	0.971246	0.908363	1.03848	2283	223900	610	genitourinary
Circumscribed scleroderma	0.393807	0.99927	-0.0647268	0.0759052	0.937323	0.807754	1.08768	458	417304	701.3	dermatologic
Diabetes mellitus	0.394118	0.99927	0.0101917	0.0119596	1.01024	0.986839	1.0342	19774	386250	250	endocrine/metabolic
Shortness of breath	0.394974	0.99927	0.0173732	0.0204239	1.01752	0.977598	1.05908	6295	407283	512.7	respiratory
Other cerebral degenerations	0.39752	0.99927	0.0429061	0.0507129	1.04384	0.945077	1.15292	989	402105	331	neurological
Disorders of vitreous body	0.400313	0.99927	-0.0480544	0.0571354	0.953082	0.852112	1.06602	811	414649	379.2	sense organs
Abdominal hernia	0.402003	0.99927	0.00763885	0.00911504	1.00767	0.989826	1.02583	34106	366358	550	digestive
Inflammatory disease of breast	0.40405	0.99927	0.0541313	0.0648737	1.05562	0.929583	1.19875	603	423536	613.1	genitourinary
Malignant neoplasm of retroperitoneum and peritoneum	0.404285	0.99927	0.081434	0.0976435	1.08484	0.895885	1.31365	259	396014	159.4	neoplasms
Subarachnoid hemorrhage	0.410721	0.99927	0.0473835	0.0576004	1.04852	0.936589	1.17384	765	406746	430.1	circulatory system
Gastritis and duodenitis	0.411004	0.99927	0.00825978	0.0100468	1.00829	0.988633	1.02835	27792	360091	535	digestive
Benign neoplasm of pituitary gland and craniopharyngeal duct (pouch)	0.411079	0.99927	0.0669423	0.0814387	1.06923	0.91149	1.25428	390	422972	227.3	neoplasms
Symptoms and disorders of the joints	0.412034	0.99927	-0.0243739	0.0297127	0.975921	0.92071	1.03444	2993	417366	741	musculoskeletal
Ankylosing spondylitis	0.413449	0.99927	0.0662576	0.0810155	1.0685	0.911622	1.25238	378	410970	715.2	musculoskeletal
Disorders of iris and ciliary body	0.415304	0.99927	-0.0859121	0.105466	0.917675	0.746304	1.1284	246	414649	379.5	sense organs
Articular cartilage disorder	0.41598	0.99927	0.0695617	0.085518	1.07204	0.906603	1.26766	343	417366	742.8	musculoskeletal
Other benign neoplasm of connective and other soft tissue	0.416913	0.99927	0.0584692	0.0720252	1.06021	0.920629	1.22096	491	415778	215	neoplasms
Malignant neoplasm of liver, primary	0.418564	0.99927	0.0737461	0.0911667	1.07653	0.900381	1.28715	301	396014	155.1	neoplasms
Pathologic fracture of vertebrae	0.419056	0.99927	0.0721901	0.0893375	1.07486	0.90221	1.28055	310	423969	743.21	musculoskeletal
Astigmatism	0.419942	0.99927	0.0851932	0.10563	1.08893	0.885291	1.3394	223	417427	367.2	sense organs
Sleep apnea	0.420477	0.99927	0.0185775	0.0230606	1.01875	0.973731	1.06585	4946	415499	327.3	neurological
Excessive vomiting in pregnancy	0.421015	0.99927	-0.0905337	0.112511	0.913444	0.732676	1.13881	223	232954	643	pregnancy complications
Cerebral aneurysm	0.421903	0.99927	0.0630337	0.0784856	1.06506	0.913205	1.24217	409	406746	433.5	circulatory system
Stomatitis and mucositis (ulcerative)	0.422578	0.99927	0.064279	0.0801527	1.06639	0.91136	1.24779	390	419836	528.11	digestive
Hemorrhage of gastrointestinal tract	0.423287	0.99927	-0.016619	0.0207548	0.983518	0.944313	1.02435	6196	384176	578.9	digestive
Acute bronchitis and bronchiolitis	0.423404	0.99927	0.0856065	0.106937	1.08938	0.883392	1.34339	217	399348	483	respiratory
Diseases of sebaceous glands	0.425371	0.99927	-0.0150738	0.0189099	0.985039	0.949199	1.02223	7390	413590	706	dermatologic
Fever of unknown origin	0.426811	0.99927	-0.0210309	0.0264652	0.979189	0.929692	1.03132	3802	418169	783	symptoms
Allergic rhinitis	0.427801	0.99927	0.0409498	0.0516416	1.0418	0.941514	1.15277	979	397904	476	respiratory
Ulcer of esophagus	0.428238	0.99927	0.0184706	0.0233152	1.01864	0.973141	1.06627	4755	357701	530.12	digestive
Phlebitis and thrombophlebitis	0.42986	0.99927	0.0373312	0.0472887	1.03804	0.946151	1.13885	1136	385029	451	circulatory system
Genitourinary congenital anomalies	0.432208	0.99927	0.0349838	0.0445417	1.0356	0.949029	1.13007	1280	422694	751	congenital anomalies
Benign neoplasm of parathyroid gland	0.432815	0.99927	0.0634704	0.0809175	1.06553	0.909259	1.24865	391	422972	227.2	neoplasms
Mineral deficiency NEC	0.434579	0.99927	0.0677559	0.086713	1.0701	0.90285	1.26834	338	416202	262	endocrine/metabolic
Excessive or frequent menstruation	0.434759	0.99927	-0.0144254	0.0184686	0.985678	0.950637	1.02201	8292	193085	626.12	genitourinary
Noninfectious gastroenteritis	0.436194	0.99927	0.0109512	0.0140646	1.01101	0.983522	1.03927	13550	334517	558	digestive
Parkinson's disease	0.437081	0.99927	-0.0319978	0.0411742	0.968509	0.893421	1.04991	1545	402105	332	neurological
Benign neoplasm of unspecified sites	0.43767	0.99927	-0.0891956	0.114923	0.914667	0.730197	1.14574	205	425944	229	neoplasms
Benign neoplasm of colon	0.44641	0.99927	0.00860211	0.0112975	1.00864	0.986551	1.03122	21526	378610	208	neoplasms
Complication of internal orthopedic device	0.451174	0.99927	0.027664	0.036716	1.02805	0.956669	1.10476	1886	419709	858	injuries & poisonings
Nontoxic uninodular goiter	0.451297	0.99927	0.0546564	0.0725603	1.05618	0.916165	1.21759	486	393576	241.1	endocrine/metabolic
Hypopotassemia	0.452061	0.99927	-0.0289807	0.038539	0.971435	0.900761	1.04765	1779	401834	276.14	endocrine/metabolic
Disorders of fluid, electrolyte, and acid-base balance	0.453755	0.99927	0.0133611	0.0178345	1.01345	0.978638	1.0495	8325	401834	276	endocrine/metabolic
Benign neoplasm of other endocrine glands and related structures	0.453926	0.99927	0.0384134	0.051294	1.03916	0.939769	1.14906	988	422972	227	neoplasms
Congenital anomalies of urinary system	0.454224	0.99927	0.0427885	0.0571739	1.04372	0.933074	1.16748	772	422694	751.2	congenital anomalies
Labyrinthitis	0.455003	0.99927	-0.0469049	0.0627826	0.954178	0.843701	1.07912	674	412420	386.3	sense organs
Menopausal and postmenopausal disorders	0.45518	0.99927	0.0129606	0.0173547	1.01304	0.979166	1.0481	8995	193085	627	genitourinary
Atrioventricular block, complete	0.45526	0.99927	0.0433302	0.0580309	1.04428	0.932013	1.17008	756	374257	426.24	circulatory system
Systemic lupus erythematosus	0.456035	0.99927	-0.0630767	0.0846223	0.938871	0.795382	1.10825	392	406220	695.42	dermatologic
Cholesterolosis of gallbladder	0.45625	0.99927	0.0595547	0.0799353	1.06136	0.907451	1.24138	392	397160	575.6	digestive
Malignant neoplasm, other	0.456356	0.99927	0.0160126	0.0214975	1.01614	0.974217	1.05987	5661	388072	195.1	neoplasms
Sebaceous cyst	0.456611	0.99927	-0.0141384	0.018992	0.985961	0.949935	1.02335	7320	413590	706.2	dermatologic
Functional digestive disorders	0.457544	0.99927	0.00840581	0.0113149	1.00844	0.986323	1.03106	21502	334517	564	digestive
Emphysema	0.458174	0.99927	0.0271741	0.0366298	1.02755	0.956362	1.10403	1889	401614	496.1	respiratory
Meningitis	0.458744	0.99927	0.0604712	0.0816169	1.06234	0.905295	1.24662	382	424409	320	neurological
Open-angle glaucoma	0.458803	0.99927	-0.0317075	0.0428007	0.96879	0.890836	1.05357	1485	402934	365.1	sense organs
Chronic tonsillitis and adenoiditis	0.45894	0.99927	0.0378059	0.0510481	1.03853	0.939651	1.14781	984	397904	474.2	respiratory
Congenital coagulation defects	0.459032	0.99927	0.0561469	0.0758289	1.05775	0.911672	1.22724	438	420211	286.1	hematopoietic
Arteritis NOS	0.4598	0.99927	0.0657733	0.0889819	1.06798	0.897064	1.27147	318	408680	446.9	circulatory system
Empyema and pneumothorax	0.459813	0.99927	-0.0345353	0.0467227	0.966054	0.881518	1.0587	1201	396229	506	respiratory
Thyroid cancer	0.462708	0.99927	-0.0608465	0.0828526	0.940968	0.799927	1.10688	394	422972	193	neoplasms
Genital prolapse	0.463873	0.99927	-0.0120001	0.0163827	0.988072	0.956849	1.02031	10139	216344	618	genitourinary
Noninflammatory disorders of cervix	0.465767	0.99927	-0.024037	0.0329552	0.97625	0.915186	1.04139	2451	220133	619.3	genitourinary
Ischemic Heart Disease	0.466059	0.99927	-0.00685477	0.0094042	0.993169	0.97503	1.01164	33878	370073	411	circulatory system
Diaphragmatic hernia	0.467075	0.99927	0.0072932	0.0100285	1.00732	0.987714	1.02732	27703	366358	550.2	digestive
Cervical cancer and dysplasia	0.468569	0.99927	-0.0194055	0.0267732	0.980782	0.930643	1.03362	3740	193164	180	neoplasms
Irregular menstrual cycle/bleeding	0.468631	0.99927	-0.010747	0.0148294	0.989311	0.96097	1.01849	13085	193085	626.1	genitourinary
Paralysis/spasm of vocal cords or larynx	0.469112	0.99927	0.0669741	0.0925154	1.06927	0.891943	1.28185	297	397904	473.3	respiratory
Antepartum hemorrhage, abruptio placentae, and placenta previa	0.47045	0.99927	0.0433285	0.0600329	1.04428	0.928362	1.17467	741	225444	635.2	pregnancy complications
Painful respiration	0.471112	0.99927	0.0777663	0.107908	1.08087	0.874826	1.33544	216	407283	512.2	respiratory
Fracture of radius and ulna	0.473709	0.99927	-0.0162019	0.0226139	0.983929	0.941271	1.02852	5113	399493	803.2	injuries & poisonings
Orthostatic hypotension	0.477034	0.99927	0.0267168	0.0375721	1.02708	0.954161	1.10557	1825	377612	458.1	circulatory system
Fracture of pelvis	0.484585	0.99927	-0.0435138	0.0622562	0.957419	0.847441	1.08167	677	399493	802	injuries & poisonings
Paraproteinemia	0.485633	0.99927	-0.0650528	0.0932962	0.937018	0.78043	1.12502	314	424229	270.32	endocrine/metabolic
Primary biliary cirrhosis	0.485765	0.99927	-0.065673	0.0942143	0.936437	0.778544	1.12635	297	404472	571.6	digestive
Musculoskeletal symptoms referable to limbs	0.485992	0.99927	-0.041325	0.0593155	0.959517	0.854207	1.07781	754	424651	771	symptoms
Pain and other symptoms associated with female genital organs	0.486958	0.99927	0.025799	0.0371126	1.02613	0.954144	1.10356	1875	221664	625	genitourinary
Epilepsy, recurrent seizures, convulsions	0.487406	0.99927	0.0188368	0.0271252	1.01902	0.966255	1.07466	3502	402105	345	neurological
Otosclerosis	0.48799	0.99927	-0.0692216	0.0998134	0.93312	0.767319	1.13475	268	420658	383	sense organs
Cervical cancer	0.488173	0.99927	-0.0281111	0.0405515	0.97228	0.897995	1.05271	1604	193164	180.1	neoplasms
Cholesteatoma	0.488876	0.99927	-0.0501375	0.0724429	0.951099	0.825205	1.0962	503	420658	385.3	sense organs
Bundle branch block	0.489386	0.99927	0.0241617	0.0349519	1.02446	0.956626	1.0971	2107	374257	426.3	circulatory system
Osteoarthrosis, generalized	0.489472	0.99927	-0.0143146	0.0207113	0.985787	0.946572	1.02663	6190	348416	740.2	musculoskeletal
Vertiginous syndromes and other disorders of vestibular system	0.489728	0.99927	-0.0273059	0.0395313	0.973064	0.900517	1.05145	1684	412420	386	sense organs
Inflammatory and toxic neuropathy	0.489785	0.99927	0.0293546	0.0425028	1.02979	0.94748	1.11925	1418	421871	357	neurological
Renal colic	0.492557	0.99927	0.0268148	0.0390746	1.02718	0.951448	1.10893	1686	414455	594.8	genitourinary
Dyspareunia	0.493139	0.99927	0.0352925	0.0514975	1.03592	0.936467	1.14594	959	221664	625.1	genitourinary
Fluid overload	0.494983	0.99927	-0.0410897	0.060213	0.959743	0.852907	1.07996	742	401834	276.6	endocrine/metabolic
Corneal degenerations	0.496593	0.99927	-0.0721044	0.106058	0.930434	0.755804	1.14541	244	402934	364.4	sense organs
Chronic fatigue syndrome	0.497689	0.99927	-0.0475071	0.070056	0.953604	0.831259	1.09396	538	417871	798.1	symptoms
Glaucoma	0.497938	0.99927	-0.0152099	0.0224421	0.984905	0.942522	1.02919	5354	402934	365	sense organs
Esophageal bleeding (varices/hemorrhage)	0.498094	0.99927	0.0324786	0.0479395	1.03301	0.940371	1.13478	1114	357701	530.2	digestive
Polycythemia vera	0.498358	0.99927	-0.0504429	0.0745012	0.950808	0.821632	1.10029	472	410458	200.1	neoplasms
Polyarteritis nodosa and allied conditions	0.499216	0.99927	-0.0346713	0.0513098	0.965923	0.873509	1.06811	997	408680	446	circulatory system
Other anemias	0.500723	0.99927	-0.00952042	0.0141388	0.990525	0.963453	1.01836	13689	384287	285	hematopoietic
Heart valve disorders	0.50403	0.99927	0.0136082	0.0203667	1.0137	0.974033	1.05498	6318	406016	395	circulatory system
Fracture of clavicle or scapula	0.507321	0.99927	-0.0345051	0.0520427	0.966083	0.8724	1.06983	960	399493	803.3	injuries & poisonings
Peripheral enthesopathies and allied syndromes	0.507337	0.99927	0.00953496	0.0143818	1.00958	0.98152	1.03844	12910	389551	726	musculoskeletal
Lower gastrointestinal congenital anomalies	0.509341	0.99927	-0.0596851	0.0904506	0.942061	0.789019	1.12479	322	422694	750.2	congenital anomalies
Nonspecific abnormal findings in stool contents	0.509388	0.99927	-0.024964	0.0378363	0.975345	0.905632	1.05042	1853	384176	579.8	digestive
Diseases of the larynx and vocal cords	0.509978	0.99927	0.0212516	0.0322546	1.02148	0.958902	1.08814	2476	397904	473	respiratory
Umbilical hernia	0.51429	0.99927	0.0177767	0.0272577	1.01794	0.964981	1.0738	3507	366358	550.4	digestive
Hypertrophy of breast (Gynecomastia)	0.514454	0.99927	0.0394857	0.0605685	1.04028	0.923831	1.1714	696	416490	612.2	genitourinary
Sciatica	0.51478	0.99927	0.0289398	0.0444263	1.02936	0.943523	1.12301	1310	420770	764	symptoms
Other arthropathies	0.515497	0.99927	-0.0534803	0.0822391	0.947925	0.806811	1.11372	391	414287	716	musculoskeletal
Other disorders of middle ear and mastoid	0.517052	0.99927	-0.0403664	0.0623038	0.960437	0.850033	1.08518	676	420658	385	sense organs
Cardiac dysrhythmias	0.517392	0.99927	0.00668839	0.0103316	1.00671	0.98653	1.0273	26450	374257	427	circulatory system
Secondary malignant neoplasm	0.521455	0.99927	0.00962781	0.0150175	1.00967	0.980389	1.03983	11763	388072	198	neoplasms
Malignant neoplasm of unspecified male genital organ	0.523375	0.99927	0.0192961	0.0302375	1.01948	0.96082	1.08173	2864	177167	187.1	neoplasms
Other disorders of liver	0.52462	0.99927	0.0248489	0.0390558	1.02516	0.949615	1.10672	1692	404472	573	digestive
Chondrocalcinosis	0.525024	0.99927	0.0556929	0.0876198	1.05727	0.890441	1.25536	326	419090	274.21	endocrine/metabolic
Unspecified erythematous condition	0.52504	0.99927	-0.0480918	0.0756642	0.953046	0.821691	1.1054	458	408071	695.9	dermatologic
Secondary malignancy of lymph nodes	0.528502	0.99927	0.0136513	0.0216586	1.01374	0.971612	1.0577	5537	388072	198.1	neoplasms
Kyphoscoliosis and scoliosis	0.528622	0.99927	0.0435355	0.0690917	1.0445	0.912213	1.19596	533	404081	737.3	musculoskeletal
Primary angle-closure glaucoma	0.529463	0.99927	-0.0359636	0.0571915	0.964675	0.862382	1.0791	805	402934	365.2	sense organs
Senile cataract	0.530907	0.99927	-0.0120887	0.0192919	0.987984	0.951324	1.02606	7322	376886	366.2	sense organs
Abnormal function study of cardiovascular system	0.531061	0.99927	0.0435921	0.069593	1.04456	0.911369	1.19721	541	413189	429.2	circulatory system
Edema	0.531495	0.99927	0.0232553	0.0371654	1.02353	0.951622	1.10087	1858	420511	782.3	symptoms
Disorders of uterus, NEC	0.531579	0.99927	0.0189933	0.0303603	1.01917	0.960298	1.08166	2829	220133	619.2	genitourinary
Ectopic pregnancy	0.532751	0.99927	0.060404	0.0968304	1.06227	0.87864	1.28427	273	225444	634.3	pregnancy complications
Benign neoplasm of lip, oral cavity, and pharynx	0.533841	0.99927	0.0347878	0.0559152	1.0354	0.927925	1.15532	814	422450	210	neoplasms
Torsion dystonia	0.533971	0.99927	0.0604528	0.0971979	1.06232	0.87805	1.28526	267	402105	333.4	neurological
Other chronic ischemic heart disease, unspecified	0.534192	0.99927	-0.00861227	0.0138546	0.991425	0.964865	1.01872	14612	370073	411.8	circulatory system
Heart failure NOS	0.534195	0.99927	0.016182	0.0260322	1.01631	0.96576	1.06951	3851	413189	428.2	circulatory system
Other CNS infection and poliomyelitis	0.534791	0.99927	-0.0562496	0.0906214	0.945303	0.791469	1.12904	327	424409	324	neurological
Mitral valve disease	0.535251	0.99927	0.0531751	0.0857649	1.05461	0.891437	1.24766	344	406016	394.2	circulatory system
Other and unspecified coagulation defects	0.536175	0.99927	0.0514028	0.0830944	1.05275	0.894528	1.23895	370	420211	286.7	hematopoietic
Vascular hamartomas and non-neoplastic nevi	0.538395	0.99927	-0.0410883	0.0667839	0.959744	0.841994	1.09396	586	416080	217	neoplasms
End stage renal disease	0.539504	0.99927	0.035218	0.0573991	1.03585	0.925629	1.15919	808	387240	585.32	genitourinary
Sicca syndrome	0.541861	0.99927	0.0415629	0.0681358	1.04244	0.912123	1.19137	557	406602	709.2	dermatologic
Diplopia and disorders of binocular vision	0.543335	0.99927	0.0366435	0.0602908	1.03732	0.92171	1.16744	696	418367	368.2	sense organs
Known or suspected fetal abnormality affecting management of mother	0.543392	0.99927	0.0366134	0.06025	1.03729	0.921756	1.16731	729	232168	655	pregnancy complications
Other abnormal glucose	0.543845	0.99927	-0.0483158	0.0795965	0.952833	0.8152	1.1137	430	386250	250.42	endocrine/metabolic
Hodgkin's disease	0.544032	0.99927	0.0543377	0.0895587	1.05584	0.885862	1.25844	312	417611	201	neoplasms
Genu valgum or varum (acquired)	0.544332	0.99927	-0.0524412	0.0864972	0.94891	0.800937	1.12422	358	404081	736.4	musculoskeletal
Migrain with aura	0.545269	0.99927	0.0662603	0.109546	1.0685	0.862047	1.32441	211	407080	340.1	neurological
Sialolithiasis	0.545587	0.99927	-0.0608785	0.100728	0.940938	0.772362	1.14631	263	419836	528.7	digestive
Derangement of joint, non-traumatic	0.54684	0.99927	0.0246635	0.0409352	1.02497	0.945948	1.11059	1536	417366	742	musculoskeletal
Diseases of the salivary glands	0.547564	0.99927	-0.038847	0.0645927	0.961898	0.847515	1.09172	633	419836	527	digestive
Other diseases of the teeth and supporting structures	0.549869	0.99927	0.0201564	0.0337089	1.02036	0.955126	1.09005	2303	410771	525	digestive
Sensorineural hearing loss	0.550117	0.99927	0.0429023	0.0717928	1.04384	0.906822	1.20155	493	413452	389.1	sense organs
Cancer of larynx, pharynx, nasal cavities	0.551354	0.99927	0.0341008	0.0572418	1.03469	0.92488	1.15754	766	422450	149	neoplasms
Disorders of conjunctiva	0.551955	0.99927	-0.044424	0.0746831	0.956548	0.826298	1.10733	523	412818	372	sense organs
Pelvic inflammatory disease (PID)	0.552392	0.99927	-0.0342022	0.0575621	0.966376	0.863275	1.08179	822	220537	614.3	genitourinary
Facial nerve disorders [CN7]	0.55273	0.99927	-0.0327516	0.0551678	0.967779	0.868595	1.07829	871	403331	352.2	neurological
Other forms of chronic heart disease	0.555014	0.99927	0.020182	0.0341915	1.02039	0.954248	1.09111	2202	370073	414	circulatory system
Cervicalgia	0.557223	0.99927	0.0293364	0.0499793	1.02977	0.93368	1.13575	1033	424142	761	symptoms
Celiac disease	0.5581	0.99927	0.0214242	0.036581	1.02166	0.95097	1.0976	1906	334517	557.1	digestive
Benign neoplasm of brain and other parts of nervous system	0.55821	0.99927	0.031668	0.0540869	1.03217	0.928356	1.1476	871	422414	225	neoplasms
Nystagmus and other irregular eye movements	0.559529	0.99927	-0.0647345	0.110934	0.937316	0.754152	1.16497	216	414649	378.2	sense organs
Dependence on respirator [Ventilator] or supplemental oxygen	0.560449	0.99927	-0.0447877	0.0769319	0.9562	0.822365	1.11182	446	396229	509.8	respiratory
Abnormal sputum	0.561447	0.99927	-0.0207942	0.0358093	0.97942	0.913037	1.05063	2060	422493	516	respiratory
Pneumococcal pneumonia	0.562586	0.99927	0.0109076	0.0188386	1.01097	0.97432	1.04899	7405	399348	480.11	respiratory
Pericarditis	0.563947	0.99927	-0.0250368	0.0433921	0.975274	0.895759	1.06185	1410	419142	420.2	circulatory system
Disorders of iron metabolism	0.566487	0.99927	-0.0319382	0.0557159	0.968566	0.868368	1.08033	826	419960	275.1	hematopoietic
Hypercholesterolemia	0.567834	0.99927	0.0055556	0.00972542	1.00557	0.986585	1.02492	31138	356213	272.11	endocrine/metabolic
Cancer of other female genital organs (excluding uterus and ovary)	0.567865	0.99927	0.0504354	0.0882976	1.05173	0.884596	1.25044	324	203968	184.2	neoplasms
Cardiac conduction disorders	0.56897	0.99927	0.0116213	0.0204037	1.01169	0.972029	1.05297	6353	374257	426	circulatory system
Diseases of lips	0.569303	0.99927	0.0371159	0.065221	1.03781	0.913278	1.17933	595	419836	528.5	digestive
Nephritis; nephrosis; renal sclerosis	0.570039	0.99927	-0.0219455	0.0386369	0.978294	0.906946	1.05525	1781	387240	580	genitourinary
Hemorrhage in early pregnancy	0.570157	0.99927	-0.0310245	0.0546379	0.969452	0.871	1.07903	904	225444	636.3	pregnancy complications
Other upper respiratory disease	0.570991	0.99927	0.0255881	0.0451615	1.02592	0.939012	1.12087	1258	397904	479	respiratory
Dysmenorrhea	0.571373	0.99927	0.0240851	0.0425509	1.02438	0.942412	1.11347	1448	193085	626.2	genitourinary
Synovitis and tenosynovitis	0.573694	0.99927	-0.0230603	0.0409873	0.977204	0.901772	1.05895	1568	389551	727.1	musculoskeletal
Congenital osteodystrophies	0.574328	0.99927	-0.0477601	0.0850294	0.953363	0.807014	1.12625	367	423750	756.5	congenital anomalies
Hydrocephalus	0.575171	0.99927	0.0391789	0.0699058	1.03996	0.906799	1.19267	524	402105	331.1	neurological
Bacterial pneumonia	0.575484	0.99927	0.0102226	0.0182548	1.01028	0.974768	1.04708	7905	399348	480.1	respiratory
Hemorrhage of rectum and anus	0.575864	0.99927	-0.00857445	0.0153269	0.991462	0.962121	1.0217	11448	384176	578.8	digestive
Chronic hepatitis	0.576349	0.99927	0.0509405	0.0911727	1.05226	0.880069	1.25814	309	417034	70.4	infectious diseases
Peptic ulcer, site unspecified	0.576444	0.99927	0.0444829	0.0796348	1.04549	0.894403	1.22209	397	413082	531.4	digestive
Complex regional/central pain syndrome	0.577621	0.99927	0.0566228	0.101682	1.05826	0.86704	1.29164	245	403331	355	neurological
Lipoma of skin and subcutaneous tissue	0.577782	0.99927	0.0143349	0.0257531	1.01444	0.964505	1.06696	3980	415778	214.1	neoplasms
Aseptic necrosis of bone	0.580039	0.99927	-0.0610298	0.110296	0.940795	0.757898	1.16783	217	400190	733.4	musculoskeletal
Postmenopausal bleeding	0.583442	0.99927	0.0102501	0.0186922	1.0103	0.973959	1.048	7715	193085	627.1	genitourinary
Other specified nonpsychotic and/or transient mental disorders	0.583447	0.99927	-0.042301	0.0771414	0.958581	0.824074	1.11504	451	410390	291	mental disorders
Benign neoplasm of breast	0.583514	0.99927	-0.0260353	0.0474872	0.974301	0.887711	1.06934	1190	223900	610.4	genitourinary
Hereditary hemolytic anemias	0.583948	0.99927	-0.045606	0.0832794	0.955418	0.811533	1.12482	593	384287	282	hematopoietic
Benign neoplasm of adrenal gland	0.58675	0.99927	-0.0631446	0.116171	0.938808	0.747639	1.17886	200	422972	227.1	neoplasms
Corneal opacity and other disorders of cornea	0.587926	0.99927	-0.0341701	0.0630625	0.966407	0.854046	1.09355	666	402934	364	sense organs
Swelling, mass, or lump in head and neck [Space-occupying lesion, intracranial NOS]	0.588218	0.99927	0.0308198	0.056924	1.0313	0.922425	1.15302	795	421739	293.1	mental disorders
Congenital anomalies of face and neck	0.589507	0.99927	-0.0545963	0.101189	0.946867	0.776528	1.15457	259	425736	749	congenital anomalies
Bacterial enteritis	0.590428	0.99927	0.0168718	0.0313476	1.01701	0.95641	1.08146	2653	419241	8.5	infectious diseases
Symptoms affecting skin	0.591917	0.99927	-0.0246509	0.0459854	0.97565	0.891562	1.06767	1246	415020	687	dermatologic
Poisoning by antibiotics	0.592537	0.99927	0.0066543	0.0124342	1.00668	0.98244	1.03151	17594	370401	960	injuries & poisonings
Pruritus and related conditions	0.595212	0.99927	0.0315771	0.0594338	1.03208	0.918594	1.15959	730	424822	698	dermatologic
Glossitis	0.597018	0.99927	0.0500571	0.0946805	1.05133	0.873267	1.2657	283	419836	529.1	digestive
Congenital anomalies of muscle, tendon, fascia, and connective tissue	0.597675	0.99927	-0.0495799	0.0939465	0.951629	0.79159	1.14402	301	423750	756.3	congenital anomalies
Essential tremor	0.597807	0.99927	0.0507866	0.0962674	1.0521	0.871191	1.27057	269	402105	333.1	neurological
Functional disorders of bladder	0.598065	0.99927	-0.0227665	0.043185	0.977491	0.898159	1.06383	1397	403379	596.5	genitourinary
Congenital anomalies of female genital organs	0.60049	0.99927	0.0452116	0.0863318	1.04625	0.883384	1.23914	341	231364	751.11	congenital anomalies
Congenital anomalies of genital organs	0.600966	0.99927	0.0376478	0.0719827	1.03837	0.901734	1.1957	490	422694	751.1	congenital anomalies
Throat pain	0.602276	0.99927	-0.0459373	0.0881494	0.955102	0.803557	1.13523	342	397904	478	respiratory
Cholelithiasis with acute cholecystitis	0.60273	0.99927	0.0215757	0.0414535	1.02181	0.942074	1.1083	1495	397160	574.11	digestive
Urinary incontinence	0.602996	0.99927	0.0169538	0.0325975	1.0171	0.954148	1.0842	2429	393702	599.4	genitourinary
Reflux esophagitis	0.60462	0.99927	-0.00847672	0.0163717	0.991559	0.960247	1.02389	9951	357701	530.14	digestive
Allergy/adverse effect of penicillin	0.606742	0.99927	0.00684512	0.0132985	1.00687	0.980964	1.03346	15271	370401	960.2	injuries & poisonings
Psychogenic and somatoform disorders	0.607845	0.99927	-0.0409115	0.0797258	0.959914	0.82105	1.12226	418	385264	303	mental disorders
Visual disturbances	0.608091	0.99927	0.0150206	0.0292914	1.01513	0.958496	1.07512	3015	418367	368	sense organs
Acquired deformities of knee	0.610666	0.99927	-0.0543996	0.10685	0.947054	0.768111	1.16768	234	404081	736.5	musculoskeletal
Benign neoplasm of brain, cranial nerves, meninges	0.612636	0.99927	0.0281852	0.0556675	1.02859	0.922267	1.14716	824	422414	225.1	neoplasms
Nonspecific chest pain	0.613531	0.99927	0.0417009	0.0825695	1.04258	0.886803	1.22573	359	418027	418	circulatory system
Traumatic amputation	0.614401	0.99927	-0.0442258	0.0877841	0.956738	0.80551	1.13636	341	422750	872	injuries & poisonings
Cholangitis	0.615085	0.99927	0.0313343	0.0623159	1.03183	0.913198	1.16587	655	397160	575.1	digestive
Noninflammatory disorders of vagina	0.615154	0.99927	0.0210132	0.0417982	1.02124	0.940908	1.10842	1470	220133	619.4	genitourinary
Acquired foot deformities	0.615407	0.99927	-0.00874727	0.017412	0.991291	0.958032	1.0257	8822	404081	735	musculoskeletal
Other disorders of prostate	0.618182	0.99927	-0.0241523	0.0484568	0.976137	0.887696	1.07339	1122	154882	602	genitourinary
Psoriasis and related disorders	0.618301	0.99927	-0.0166523	0.0334209	0.983486	0.921128	1.05006	2328	401965	696	dermatologic
Prolapse of vaginal walls	0.620181	0.99927	-0.0101243	0.0204285	0.989927	0.951074	1.03037	6395	216344	618.1	genitourinary
Gram negative septicemia	0.621567	0.99927	0.0471605	0.0955379	1.04829	0.86928	1.26416	276	399699	38.1	infectious diseases
Back pain	0.624402	0.99927	0.0101824	0.0207964	1.01023	0.969885	1.05226	6112	412519	760	symptoms
Ill-defined descriptions and complications of heart disease	0.62554	0.99927	0.033806	0.0692726	1.03438	0.90306	1.1848	548	413189	429	circulatory system
Mitral valve stenosis and aortic valve stenosis	0.625947	0.99927	0.0295031	0.0605268	1.02994	0.914729	1.15967	695	406016	394.1	circulatory system
Noninflammatory disorders of ovary, fallopian tube, and broad ligament	0.626502	0.99927	0.0325866	0.06696	1.03312	0.906057	1.17801	577	220133	619.1	genitourinary
Malignant neoplasm of ovary and other uterine adnexa	0.626635	0.99927	-0.0159915	0.0328726	0.984136	0.922728	1.04963	2437	203968	184.1	neoplasms
Ventral hernia	0.626871	0.99927	0.0134424	0.0276516	1.01353	0.960066	1.06998	3399	366358	550.5	digestive
Coagulation defects	0.62804	0.99927	0.0248648	0.0513219	1.02518	0.927072	1.13366	977	420211	286	hematopoietic
Fracture of hand or wrist	0.628289	0.99927	-0.0190916	0.0394345	0.981089	0.908117	1.05993	1676	399493	804	injuries & poisonings
Pulmonary heart disease	0.628344	0.99927	-0.0239391	0.0494549	0.976345	0.88615	1.07572	1079	416255	415	circulatory system
Hydronephrosis	0.630056	0.99927	-0.0252035	0.0523276	0.975111	0.880061	1.08043	956	414455	595	genitourinary
Anterior horn cell disease	0.632075	0.99927	-0.0391865	0.0818418	0.961571	0.819064	1.12887	391	402105	334.2	neurological
Vascular insufficiency of intestine	0.632516	0.99927	0.0289146	0.0604669	1.02934	0.914298	1.15885	696	408680	441	circulatory system
Rupture of synovium	0.63289	0.99927	0.0388981	0.0814341	1.03966	0.886291	1.21958	382	389551	727.5	musculoskeletal
Acute gastritis	0.637813	0.99927	-0.0380544	0.0808363	0.962661	0.821609	1.12793	404	360091	535.1	digestive
Other acute and subacute forms of ischemic heart disease	0.638105	0.99927	0.0199048	0.0423192	1.0201	0.938907	1.10832	1442	370073	411.9	circulatory system
Disorders of magnesium metabolism	0.641511	0.99927	-0.0307893	0.0661299	0.96968	0.851802	1.10387	597	419960	275.3	endocrine/metabolic
Open wounds of head; neck; and trunk	0.642455	0.99927	-0.0271375	0.0584522	0.973227	0.86788	1.09136	761	422750	870	injuries & poisonings
Prostatitis	0.642941	0.99927	-0.0194494	0.041954	0.980738	0.903321	1.06479	1497	154882	601.1	genitourinary
Renal dialysis	0.644404	0.99927	-0.0333741	0.0723088	0.967177	0.839376	1.11444	522	387240	585.31	genitourinary
Bronchitis	0.644766	0.99927	-0.0312512	0.0677833	0.969232	0.848654	1.10694	571	401614	497	respiratory
Myopia	0.646394	0.99927	-0.0205843	0.0448678	0.979626	0.897158	1.06968	1305	417427	367.1	sense organs
Cholecystitis without cholelithiasis	0.646542	0.99927	0.0147767	0.0322232	1.01489	0.952772	1.08105	2482	397160	574.3	digestive
Aphakia and other disorders of lens	0.64716	0.99927	0.0454227	0.0992389	1.04647	0.861499	1.27116	262	414649	379.3	sense organs
Cervical intraepithelial neoplasia [CIN] [Cervical dysplasia]	0.648184	0.99927	-0.0158331	0.0346999	0.984292	0.919575	1.05356	2223	193164	180.3	neoplasms
Ulcerative colitis	0.648365	0.99927	0.0124057	0.0272033	1.01248	0.959914	1.06793	3507	334517	555.2	digestive
Vaginitis and vulvovaginitis	0.649279	0.99927	-0.0319724	0.0703056	0.968533	0.84386	1.11163	530	220537	614.52	genitourinary
Cerebral ischemia	0.65059	0.99927	-0.0133925	0.0295677	0.986697	0.931141	1.04557	3008	406746	433.3	circulatory system
Crystal arthropathies	0.651013	0.99927	0.0374327	0.0827506	1.03814	0.882713	1.22094	368	419090	274.2	endocrine/metabolic
Hypotension	0.651396	0.99927	0.00903475	0.0199962	1.00908	0.970293	1.04941	6585	377612	458	circulatory system
Raynaud's syndrome	0.652716	0.99927	-0.0213437	0.0474314	0.978882	0.891984	1.07425	1169	408680	443.1	circulatory system
Pelvic peritoneal adhesions, female (postoperative) (postinfection)	0.653642	0.99927	-0.0152915	0.034079	0.984825	0.921193	1.05285	2318	220537	614.1	genitourinary
Radiotherapy	0.653912	0.99927	0.0159999	0.0356874	1.01613	0.947483	1.08975	2008	388072	196	neoplasms
Intracerebral hemorrhage	0.656738	0.99927	0.0254135	0.0571833	1.02574	0.916985	1.14739	786	406746	430.2	circulatory system
Fracture of patella	0.658285	0.99927	-0.0357575	0.0808479	0.964874	0.82348	1.13055	401	399493	800.4	injuries & poisonings
Chronic pharyngitis and nasopharyngitis	0.659239	0.99927	-0.0239876	0.0543981	0.976298	0.877564	1.08614	885	397904	472	respiratory
Bacterial infection NOS	0.660301	0.99927	-0.00806455	0.0183494	0.991968	0.956926	1.02829	7883	399699	41	infectious diseases
Carditis	0.660921	0.99927	-0.0155495	0.0354491	0.984571	0.918486	1.05541	2102	419142	420	circulatory system
Intestinal obstruction without mention of hernia	0.662794	0.99927	-0.0110523	0.0253459	0.989009	0.941078	1.03938	4105	334517	560	digestive
Cancer of kidney and renal pelvis	0.663151	0.99927	-0.0191501	0.0439659	0.981032	0.900035	1.06932	1344	419445	189.1	neoplasms
Obstructive chronic bronchitis	0.663913	0.99927	0.0115072	0.0264827	1.01157	0.960407	1.06547	3663	401614	496.21	respiratory
Disorders of bilirubin excretion	0.664888	0.99927	0.0371256	0.0857059	1.03782	0.877345	1.22766	344	422952	277.4	endocrine/metabolic
Inflammatory diseases of prostate	0.666031	0.99927	-0.0155551	0.0360403	0.984565	0.917417	1.05663	2025	154882	601	genitourinary
Congestive heart failure; nonhypertensive	0.666415	0.99927	0.00972468	0.0225592	1.00977	0.966097	1.05542	5177	413189	428	circulatory system
Splenomegaly	0.667329	0.99927	0.0318433	0.0740859	1.03236	0.892827	1.19369	463	384176	579.2	digestive
Malignant neoplasm of female breast	0.667395	0.99927	0.00856174	0.0199237	1.0086	0.969972	1.04876	6698	202760	174.11	neoplasms
Retinal detachments and defects	0.667462	0.99927	-0.0220208	0.051255	0.97822	0.884725	1.0816	994	402934	361	sense organs
Uterine/Uterovaginal prolapse	0.667917	0.99927	-0.0102524	0.023898	0.9898	0.944508	1.03726	4630	216344	618.2	genitourinary
Visual field defects	0.669113	0.99927	-0.0376167	0.08802	0.963082	0.810477	1.14442	341	418367	368.4	sense organs
Hyperpotassemia	0.669516	0.99927	0.0194283	0.0455195	1.01962	0.932591	1.11477	1254	401834	276.13	endocrine/metabolic
Decreased white blood cell count	0.671118	0.99927	-0.0118033	0.0277978	0.988266	0.935863	1.0436	3387	410831	288.1	hematopoietic
Neutropenia	0.671118	0.99927	-0.0118033	0.0277978	0.988266	0.935863	1.0436	3387	410831	288.11	hematopoietic
Type 1 diabetes with ketoacidosis	0.671146	0.99927	0.0425703	0.100266	1.04349	0.857318	1.27009	253	386250	250.11	endocrine/metabolic
Hemorrhage during pregnancy; childbirth and postpartum	0.672059	0.99927	-0.0171763	0.0405749	0.98297	0.907827	1.06433	1708	225444	635	pregnancy complications
Stomatitis and mucositis	0.67427	0.99927	0.0311629	0.0741452	1.03165	0.892116	1.19302	463	419836	528.1	digestive
Abnormal involuntary movements	0.674317	0.99927	-0.0219114	0.0521413	0.978327	0.883286	1.08359	961	422876	350.1	neurological
Acute prostatitis	0.674905	0.99927	0.0443349	0.105704	1.04533	0.849726	1.28597	228	154882	601.11	genitourinary
Myasthenia gravis	0.675748	0.99927	-0.0457315	0.109334	0.955298	0.771034	1.1836	223	421871	358.1	neurological
Acquired deformities of finger	0.676177	0.99927	0.0448727	0.107432	1.04589	0.847309	1.29102	219	404081	736.2	musculoskeletal
Other specified disorders of breast	0.676878	0.99927	-0.0403862	0.0969129	0.960418	0.79427	1.16132	283	423536	613.8	genitourinary
Strabismus and other disorders of binocular eye movements	0.677667	0.99927	0.0183002	0.0440279	1.01847	0.934267	1.11026	1322	414649	378	sense organs
Atopic/contact dermatitis due to other or unspecified	0.678712	0.99927	0.0143544	0.034654	1.01446	0.947843	1.08575	2154	417821	939	dermatologic
Fibrosclerosis of breast	0.680589	0.99927	0.0409139	0.0993876	1.04176	0.857373	1.26581	258	223900	610.3	genitourinary
Peripheral vascular disease	0.680674	0.99927	0.0106102	0.0257815	1.01067	0.960866	1.06305	3903	408680	443	circulatory system
Intracranial hemorrhage	0.681034	0.99927	0.0167857	0.0408358	1.01693	0.938708	1.10166	1549	406746	430	circulatory system
Contracture of palmar fascia [Dupuytren's disease]	0.681863	0.99927	0.0135651	0.033092	1.01366	0.949999	1.08158	2328	389551	728.71	musculoskeletal
Postinflammatory pulmonary fibrosis	0.68201	0.99927	0.0184936	0.0451369	1.01867	0.932419	1.11289	1264	396229	502	respiratory
Aplastic anemia	0.682853	0.99927	-0.0287104	0.0702698	0.971698	0.846677	1.11518	531	384287	284	hematopoietic
Nonspecific abnormal findings on radiological and other examination of biliary tract	0.683024	0.99927	-0.0349671	0.0856323	0.965637	0.816439	1.1421	358	397160	575.9	digestive
Endometrial hyperplasia	0.683609	0.99927	0.0228692	0.0561147	1.02313	0.916573	1.14208	821	216202	621	genitourinary
Septal Deviations/Turbinate Hypertrophy	0.684259	0.99927	0.0104793	0.0257694	1.01053	0.960763	1.06288	3912	397904	470	respiratory
Nontoxic nodular goiter	0.684647	0.99927	0.0164728	0.0405605	1.01661	0.938921	1.10073	1595	393576	241	endocrine/metabolic
Vitamin D deficiency	0.685844	0.99927	0.022273	0.0550628	1.02252	0.917917	1.13905	890	416202	261.4	endocrine/metabolic
Hypertrophy of female genital organs	0.686284	0.99927	-0.0205465	0.0508698	0.979663	0.886699	1.08237	1026	216202	623	genitourinary
Breast cancer [female]	0.687466	0.99927	0.00749561	0.0186321	1.00752	0.971395	1.045	7708	202760	174.1	neoplasms
Unspecified disorder of lipoid metabolism	0.689873	0.99927	0.0396599	0.0993915	1.04046	0.856292	1.26423	257	356213	272.9	endocrine/metabolic
Pyelonephritis	0.69231	0.99927	0.0168551	0.0425932	1.017	0.935545	1.10554	1436	377806	590	genitourinary
Adrenal hyperfunction	0.692469	0.99927	-0.0446917	0.112998	0.956292	0.766313	1.19337	213	417992	255.1	endocrine/metabolic
Memory loss	0.692732	0.99927	-0.0243229	0.0615535	0.97597	0.865052	1.10111	691	410390	292.3	mental disorders
Alzheimer's disease	0.694676	0.99927	-0.0234903	0.0598453	0.976783	0.868676	1.09834	727	410390	290.11	mental disorders
Other inflammatory disorders of male genital organs	0.695104	0.99927	0.0377214	0.0962432	1.03844	0.859924	1.25402	272	154882	601.8	genitourinary
Endocarditis	0.697586	0.99927	0.0246493	0.0634339	1.02496	0.905128	1.16065	636	419142	420.3	circulatory system
Chronic renal failure [CKD]	0.698689	0.99927	0.00818519	0.0211454	1.00822	0.967288	1.05088	5972	387240	585.3	genitourinary
Disorders of the autonomic nervous system	0.700497	0.99927	0.0343474	0.0892952	1.03494	0.868778	1.23289	315	402105	337	neurological
Transient cerebral ischemia	0.704419	0.99927	-0.0136961	0.036103	0.986397	0.919012	1.05872	2000	406746	433.31	circulatory system
Conductive hearing loss	0.705437	0.99927	0.0310144	0.0820505	1.0315	0.87827	1.21147	375	413452	389.2	sense organs
Other complications of pregnancy NEC	0.706066	0.99927	-0.0240151	0.0636761	0.976271	0.861726	1.10604	669	232298	646	pregnancy complications
Fracture of lower limb	0.708349	0.99927	0.010257	0.0274198	1.01031	0.957447	1.06609	3413	399493	800	injuries & poisonings
E. coli	0.709061	0.99927	-0.0113929	0.0305343	0.988672	0.931239	1.04965	2809	399699	41.4	infectious diseases
Acquired toe deformities	0.70922	0.99927	-0.00900893	0.0241589	0.991032	0.945199	1.03909	4489	404081	735.2	musculoskeletal
Infection of the eye	0.712399	0.99927	-0.0259614	0.0704257	0.974373	0.848748	1.11859	533	412818	369	sense organs
Fasciitis	0.713164	0.99927	0.0116708	0.0317477	1.01174	0.950703	1.07669	2537	389551	728.7	musculoskeletal
Protein-calorie malnutrition	0.713403	0.99927	0.0352267	0.0959098	1.03585	0.858342	1.25008	275	416202	260	endocrine/metabolic
Cardiac arrest	0.714318	0.99927	-0.0287219	0.0784616	0.971687	0.833181	1.13322	428	374257	427.42	circulatory system
Peripheral vascular disease, unspecified	0.715876	0.99927	0.0111488	0.0306306	1.01121	0.95229	1.07378	2751	408680	443.9	circulatory system
Hypotension NOS	0.717635	0.99927	-0.0094266	0.0260676	0.990618	0.941277	1.04255	3870	377612	458.9	circulatory system
Intestinal malabsorption (non-celiac)	0.718336	0.99927	0.0364756	0.101129	1.03715	0.850668	1.26451	250	334517	557	digestive
Chronic interstitial cystitis	0.72104	0.99927	-0.0370627	0.103797	0.963616	0.786233	1.18102	244	377806	592.13	genitourinary
Spondylosis and allied disorders	0.721902	0.99927	0.0125975	0.0353946	1.01268	0.944807	1.08542	2069	411674	721	musculoskeletal
Primary pulmonary hypertension	0.722174	0.99927	0.0275561	0.0775017	1.02794	0.883076	1.19657	431	416255	415.21	circulatory system
Ovarian dysfunction	0.722769	0.99927	0.0398858	0.11243	1.04069	0.834875	1.29725	208	228774	256	endocrine/metabolic
Hypermetropia	0.723512	0.99927	0.0354397	0.100178	1.03608	0.851373	1.26085	251	417427	367.8	sense organs
Skin cancer	0.725076	0.99927	0.00630276	0.0179217	1.00632	0.971588	1.0423	8105	402555	172	neoplasms
Intestinal infection	0.725437	0.99927	-0.00917623	0.0261281	0.990866	0.941401	1.04293	3864	419241	8	infectious diseases
Symptoms involving female genital tract	0.725657	0.99927	0.0203625	0.0580279	1.02057	0.910856	1.1435	759	221664	624	genitourinary
Abnormal heart sounds	0.725737	0.99927	0.0159661	0.0455132	1.01609	0.929379	1.1109	1243	406016	396	circulatory system
Myeloid leukemia, acute	0.726805	0.99927	-0.0241023	0.0689864	0.976186	0.852729	1.11752	546	417611	204.21	neoplasms
Cancer of prostate	0.727413	0.99927	-0.00618202	0.0177355	0.993837	0.959884	1.02899	8988	154882	185	neoplasms
Arrhythmia (cardiac) NOS	0.728898	0.99927	-0.0188811	0.0544765	0.981296	0.881921	1.09187	883	374257	427.5	circulatory system
Disorders of mineral metabolism	0.729301	0.99927	-0.0107328	0.0310146	0.989325	0.930977	1.05133	2709	419960	275	endocrine/metabolic
Synoviopathy	0.730589	0.99927	-0.0250981	0.0728869	0.975214	0.845393	1.12497	492	389551	726.2	musculoskeletal
Acute and chronic tonsillitis	0.732079	0.99927	0.0132738	0.0387714	1.01336	0.93921	1.09337	1738	397904	474	respiratory
Hypoglycemia	0.732082	0.99927	-0.0162651	0.0475091	0.983866	0.896389	1.07988	1177	381301	251.1	endocrine/metabolic
Encephalitis	0.733179	0.99927	0.0309809	0.0908799	1.03147	0.863173	1.23257	309	424409	323	neurological
Rheumatic disease of the heart valves	0.735447	0.99927	0.0106002	0.031372	1.01066	0.950385	1.07475	2642	406016	394	circulatory system
Fibroadenosis of breast	0.736594	0.99927	0.0330043	0.0981201	1.03356	0.852734	1.25272	264	223900	610.2	genitourinary
Hammer toe (acquired)	0.73688	0.99927	0.0129549	0.0385577	1.01304	0.939303	1.09256	1729	404081	735.21	musculoskeletal
Obstruction of bile duct	0.737259	0.99927	-0.017317	0.0516177	0.982832	0.888264	1.08747	977	397160	575.2	digestive
Suicidal ideation or attempt	0.738314	0.99927	0.0364007	0.108956	1.03707	0.837655	1.28396	213	385264	297	mental disorders
Personal history of diseases of digestive system	0.73853	0.99927	0.00446294	0.0133701	1.00447	0.978493	1.03114	15165	334517	564.9	digestive
Disorders of function of stomach	0.740633	0.99927	0.00521069	0.0157416	1.00522	0.974684	1.03672	10886	360091	536	digestive
Chronic prostatitis	0.740934	0.99927	-0.0183398	0.0554715	0.981827	0.880679	1.09459	849	154882	601.12	genitourinary
Phlebitis and thrombophlebitis of lower extremities	0.741605	0.99927	-0.0186072	0.056432	0.981565	0.878788	1.09636	815	385029	451.2	circulatory system
Chronic bronchitis	0.743409	0.99927	0.0083905	0.0256322	1.00843	0.959016	1.06038	3923	401614	496.2	respiratory
Abnormal results of function study of liver	0.745303	0.99927	0.00878689	0.02705	1.00883	0.956734	1.06375	3562	404472	573.7	digestive
Other and unspecified disorders of the nervous system	0.745464	0.99927	-0.0335069	0.103217	0.967048	0.789932	1.18388	249	402105	349	neurological
Diseases of the oral soft tissues, excluding lesions specific for gingiva and tongue	0.745626	0.99927	0.0124685	0.0384342	1.01255	0.939074	1.09177	1744	419836	528	digestive
Noninflammatory female genital disorders	0.745868	0.99927	0.00599393	0.0184945	1.00601	0.970199	1.04315	7848	220133	619	genitourinary
Effects radiation NOS	0.747106	0.99927	0.00842798	0.0261367	1.00846	0.958104	1.06147	3799	406012	990	injuries & poisonings
Dyspepsia and other specified disorders of function of stomach	0.747999	0.99927	0.00505945	0.0157478	1.00507	0.974524	1.03658	10878	360091	536.8	digestive
Cardiomegaly	0.748052	0.99927	-0.00982587	0.0305902	0.990222	0.932597	1.05141	2820	416255	416	circulatory system
Cancer of larynx	0.748512	0.99927	-0.0304733	0.0950504	0.969986	0.805116	1.16862	285	422450	149.4	neoplasms
Thrombocytopenia	0.751084	0.99927	-0.0120977	0.0381377	0.987975	0.916818	1.06466	1806	420211	287.3	hematopoietic
Atrophic gastritis	0.751258	0.99927	-0.0260895	0.0823061	0.974248	0.829107	1.1448	391	360091	535.2	digestive
Personality disorders	0.755628	0.99927	0.0260799	0.0837968	1.02642	0.87096	1.20963	365	385264	301	mental disorders
Spondylosis without myelopathy	0.758544	0.99927	0.0123958	0.0403254	1.01247	0.935531	1.09574	1591	411674	721.1	musculoskeletal
Erythematosquamous dermatosis	0.760265	0.99927	0.0092537	0.0303268	1.0093	0.951053	1.07111	2794	408071	690	dermatologic
Abnormal findings on mammogram or breast exam	0.762005	0.99927	-0.0139013	0.0459017	0.986195	0.901345	1.07903	1252	416490	611	genitourinary
Anemia in neoplastic disease	0.76361	0.99927	-0.0238103	0.0791714	0.976471	0.83612	1.14038	422	384287	285.22	hematopoietic
Chronic ulcer of skin	0.766273	0.99927	0.00967778	0.0325573	1.00972	0.947306	1.07626	2446	419820	707	dermatologic
Otorrhea	0.766412	0.99927	0.0306954	0.103327	1.03117	0.84213	1.26265	235	420658	381.9	sense organs
Sialoadenitis	0.768558	0.99927	-0.0264751	0.0899712	0.973872	0.816429	1.16168	323	419836	527.2	digestive
Dislocation	0.771628	0.99927	-0.0201656	0.0694775	0.980036	0.855269	1.123	537	405479	830	injuries & poisonings
Psoriasis vulgaris	0.773419	0.99927	-0.0112799	0.0391793	0.988783	0.915697	1.0677	1689	401965	696.41	dermatologic
Varicose veins	0.77417	0.99927	0.0045917	0.0160032	1.0046	0.973581	1.03661	10296	385029	454	circulatory system
Psoriasis	0.774246	0.99927	-0.00968121	0.033753	0.990366	0.926968	1.0581	2275	401965	696.4	dermatologic
Breast cancer	0.776248	0.99927	0.00525001	0.0184722	1.00526	0.969519	1.04233	7849	388757	174	neoplasms
Chronic kidney disease, Stage I or II	0.776613	0.99927	0.0257825	0.0908682	1.02612	0.858717	1.22615	312	387240	585.4	genitourinary
Diseases of white blood cells	0.777056	0.99927	0.0223747	0.0790184	1.02263	0.875904	1.19393	411	410831	288	hematopoietic
Nephritis and nephropathy with pathological lesion	0.77823	0.99927	0.0252177	0.0895429	1.02554	0.860464	1.22228	324	387240	580.32	genitourinary
Tension headache	0.778447	0.99927	0.0269311	0.0957235	1.0273	0.851562	1.2393	283	385264	306.9	mental disorders
Heartburn	0.77847	0.99927	0.0104541	0.0371619	1.01051	0.939524	1.08686	1881	357701	530.9	digestive
Gastrointestinal complications	0.779087	0.99927	-0.02021	0.0720474	0.979993	0.850934	1.12863	508	385413	569.2	digestive
Polycystic ovaries	0.783743	0.99927	0.0313729	0.114314	1.03187	0.824747	1.29101	202	228774	256.4	endocrine/metabolic
Lump or mass in breast	0.784651	0.99927	-0.0125549	0.0459442	0.987524	0.902484	1.08058	1249	416490	611.3	genitourinary
Cancer of other male genital organs	0.78482	0.99927	0.00791321	0.0289815	1.00794	0.952286	1.06686	3132	177167	187	neoplasms
Colorectal cancer	0.788505	0.99927	-0.00574059	0.0213999	0.994276	0.953435	1.03687	5742	373426	153	neoplasms
Other congenital musculoskeletal anomalies	0.78906	0.99927	-0.0189311	0.0707619	0.981247	0.854173	1.12723	523	423750	756	congenital anomalies
Paralytic strabismus	0.789696	0.99927	0.0260203	0.0975618	1.02636	0.847726	1.24264	268	414649	378.5	sense organs
Influenza	0.79007	0.99927	-0.0232799	0.0874463	0.976989	0.823105	1.15964	346	399348	481	respiratory
Pneumoconiosis	0.790281	0.99927	0.0261501	0.0983286	1.0265	0.846563	1.24467	258	396229	500.2	respiratory
Personal history of diseases of blood and blood-forming organs	0.790323	0.99927	-0.0245102	0.092181	0.975788	0.814499	1.16901	312	410831	289.3	hematopoietic
Malignant neoplasm of gallbladder and extrahepatic bile ducts	0.791543	0.99927	-0.0240619	0.0910379	0.976225	0.816692	1.16692	317	396014	159.3	neoplasms
Benign neoplasm of skin	0.791548	0.99927	-0.00579403	0.0219221	0.994223	0.952409	1.03787	5417	416080	216	neoplasms
Inflammatory bowel disease and other gastroenteritis and colitis	0.792371	0.99927	0.00602329	0.022882	1.00604	0.961919	1.05219	4986	334517	555	digestive
Benign neoplasm of thyroid glands	0.792926	0.99927	0.0275725	0.105033	1.02796	0.836701	1.26293	233	422972	226	neoplasms
Anal and rectal polyp	0.794291	0.99927	-0.00490007	0.0187927	0.995112	0.959126	1.03245	7464	385413	565.1	digestive
Cancer of tongue	0.798883	0.99927	-0.0217985	0.0855537	0.978437	0.827389	1.15706	352	422450	145.2	neoplasms
Dermatophytosis	0.799302	0.99927	-0.0265083	0.104261	0.97384	0.793854	1.19463	243	421217	110.1	infectious diseases
Symptoms involving digestive system	0.802157	0.99927	-0.00350796	0.0140007	0.996498	0.969525	1.02422	13847	334517	561	digestive
Disorders of lacrimal system	0.802753	0.99927	-0.00873658	0.0349762	0.991301	0.925623	1.06164	2156	414649	375	sense organs
Chronic glomerulonephritis, NOS	0.804925	0.99927	0.0154043	0.062371	1.01552	0.898669	1.14757	671	387240	580.14	genitourinary
Nevus, non-neoplastic	0.805207	0.99927	-0.0171177	0.069411	0.983028	0.857992	1.12629	537	416080	217.1	neoplasms
Psychogenic disorder	0.805394	0.99927	-0.023074	0.093655	0.97719	0.813317	1.17408	300	385264	303.3	mental disorders
Disorders of muscle, ligament, and fascia	0.805478	0.99927	-0.0251828	0.10226	0.975132	0.798031	1.19153	254	389551	728	musculoskeletal
Disorders of the globe	0.806416	0.99927	0.0221444	0.0903659	1.02239	0.856441	1.2205	318	402934	360	sense organs
Impaction of intestine	0.808099	0.99927	-0.0226783	0.093373	0.977577	0.814089	1.1739	301	334517	560.2	digestive
Renal failure	0.808252	0.99927	0.0036445	0.0150176	1.00365	0.97454	1.03363	12055	387240	585	genitourinary
Multiple myeloma	0.808822	0.99927	-0.0120523	0.0498141	0.98802	0.896115	1.08935	1060	417611	204.4	neoplasms
Subjective visual disturbances	0.809329	0.99927	-0.0153501	0.0636165	0.984767	0.869327	1.11554	643	418367	368.9	sense organs
Non-Hodgkins lymphoma	0.809402	0.99927	-0.00801463	0.0332285	0.992017	0.92947	1.05877	2352	417611	202.2	neoplasms
Cyst and pseudocyst of pancreas	0.809612	0.99927	-0.0184128	0.0764248	0.981756	0.845182	1.1404	445	420655	577.3	digestive
Jaundice (not of newborn)	0.810157	0.99927	-0.0132749	0.0552606	0.986813	0.885517	1.0997	850	404472	573.5	digestive
Nodular lymphoma	0.811894	0.99927	-0.0177348	0.0745213	0.982422	0.848917	1.13692	465	417611	202.21	neoplasms
Cancer of oropharynx	0.814279	0.99927	0.0209584	0.0892193	1.02118	0.857351	1.21631	317	422450	149.1	neoplasms
Peyronie's disease	0.815406	0.99927	0.0144547	0.0619159	1.01456	0.898617	1.14546	669	160209	604.3	genitourinary
Degenerative skin conditions and other dermatoses	0.815512	0.99927	-0.00545132	0.023364	0.994564	0.950047	1.04117	4755	408059	702	dermatologic
Hemoptysis	0.816328	0.99927	-0.00844543	0.0363604	0.99159	0.923384	1.06483	1987	422493	516.1	respiratory
Bursitis	0.818113	0.99927	0.0152366	0.0662541	1.01535	0.891706	1.15615	581	389551	726.3	musculoskeletal
Rupture of tendon, nontraumatic	0.81957	0.99927	-0.00605101	0.0265281	0.993967	0.943607	1.04701	3750	389551	727.6	musculoskeletal
Cancer of other lymphoid, histiocytic tissue	0.819797	0.99927	-0.00756408	0.033204	0.992464	0.929933	1.0592	2355	417611	202	neoplasms
Tobacco use disorder	0.820432	0.99927	0.00378333	0.0166674	1.00379	0.971529	1.03712	9480	403990	318	mental disorders
Paroxysmal supraventricular tachycardia	0.820676	0.99927	0.00734103	0.0323856	1.00737	0.945413	1.07338	2473	374257	427.11	circulatory system
Urinary tract infection	0.820982	0.99927	0.00317966	0.0140518	1.00318	0.975933	1.0312	13621	377806	591	genitourinary
Hallux rigidus	0.821903	0.99927	0.00989188	0.0439447	1.00994	0.926596	1.10078	1331	404081	735.23	musculoskeletal
Progressive myopia	0.821909	0.99927	0.0236833	0.105217	1.02397	0.833153	1.25848	233	402934	360.2	sense organs
Esophagitis, GERD and related diseases	0.821968	0.99927	0.00206942	0.00919686	1.00207	0.984171	1.0203	33634	357701	530.1	digestive
Other nonmalignant breast conditions	0.822664	0.99927	0.00895005	0.0399343	1.00899	0.933028	1.09114	1626	423536	613	genitourinary
Cancer of other female genital organs	0.82303	0.99927	-0.00686851	0.0307109	0.993155	0.935138	1.05477	2786	203968	184	neoplasms
Disorders of lipoid metabolism	0.824784	0.99927	0.00208181	0.00940308	1.00208	0.983785	1.02072	33590	356213	272	endocrine/metabolic
Cystitis	0.827051	0.99927	0.00675944	0.0309378	1.00678	0.947548	1.06972	2702	377806	592.1	genitourinary
Disorders of penis	0.827466	0.99927	0.00973592	0.0446699	1.00978	0.925135	1.10218	1296	160209	604	genitourinary
Occlusion of cerebral arteries	0.828139	0.99927	-0.00640258	0.0294929	0.993618	0.93781	1.05275	3010	406746	433.2	circulatory system
Other specified gastritis	0.829916	0.99927	-0.00385297	0.0179366	0.996154	0.961743	1.0318	8311	360091	535.8	digestive
Urethral stricture (not specified as infectious)	0.831981	0.99927	0.00589971	0.0278076	1.00592	0.95256	1.06226	3381	403379	597.1	genitourinary
Congenital deficiency of other clotting factors (including factor VII)	0.833468	0.99927	-0.0210343	0.100041	0.979185	0.80484	1.1913	260	420211	286.12	hematopoietic
Scar conditions and fibrosis of skin	0.834635	0.99927	-0.00744226	0.0356496	0.992585	0.925599	1.06442	2040	417304	701.2	dermatologic
Seborrheic dermatitis	0.834742	0.99927	0.00635418	0.0304577	1.00637	0.948056	1.06828	2772	408071	690.1	dermatologic
Anal and rectal conditions	0.836604	0.99927	-0.00280431	0.0135974	0.9972	0.970975	1.02413	14583	385413	565	digestive
Cyst or abscess of Bartholin's gland	0.837813	0.99927	-0.0133285	0.065115	0.98676	0.868531	1.12108	625	220537	614.53	genitourinary
Cystitis and urethritis	0.841406	0.99927	0.00607273	0.0303492	1.00609	0.947991	1.06775	2808	377806	592	genitourinary
Immunity deficiency	0.84175	0.99927	0.0200539	0.100443	1.02026	0.837939	1.24224	251	425294	279.1	endocrine/metabolic
Osteoarthrosis NOS	0.84196	0.99927	0.0031903	0.0160006	1.0032	0.972223	1.03515	10518	348416	740.9	musculoskeletal
GERD	0.844598	0.99927	0.00255261	0.0130225	1.00256	0.977291	1.02847	16022	357701	530.11	digestive
Other diseases of lung	0.844924	0.99927	-0.00998267	0.0510366	0.990067	0.895823	1.09423	998	423296	510	respiratory
Diseases of esophagus	0.845882	0.99927	0.0017404	0.00895381	1.00174	0.984316	1.01948	35697	357701	530	digestive
Acute appendicitis	0.846074	0.99927	0.0143897	0.0741238	1.01449	0.877314	1.17312	462	424132	540.11	digestive
Ganglion and cyst of synovium, tendon, and bursa	0.846135	0.99927	0.00601453	0.0309943	1.00603	0.946738	1.06904	2728	389551	727.4	musculoskeletal
Stricture of artery	0.847337	0.99927	0.0106626	0.0553853	1.01072	0.906748	1.12661	831	408680	447.1	circulatory system
Atrial fibrillation and flutter	0.847541	0.99927	-0.00246792	0.0128366	0.997535	0.972751	1.02295	16861	374257	427.2	circulatory system
Cardiac pacemaker in situ	0.847687	0.99927	-0.00631294	0.0328678	0.993707	0.931711	1.05983	2427	374257	426.91	circulatory system
Fracture of unspecified part of femur	0.847695	0.99927	-0.0183242	0.0954088	0.981843	0.814385	1.18373	284	399493	800.2	injuries & poisonings
Other disorders of urethra and urinary tract	0.848548	0.99927	-0.00497687	0.0260608	0.995035	0.945487	1.04718	3873	403379	597	genitourinary
Disorders of parathyroid gland	0.850536	0.99927	-0.00984484	0.0522453	0.990203	0.893826	1.09697	966	417992	252	endocrine/metabolic
Atrioventricular [AV] block	0.851468	0.99927	0.00596651	0.0318645	1.00598	0.945079	1.07081	2573	374257	426.2	circulatory system
Other acquired deformities of limbs	0.852435	0.99927	0.00992146	0.0533375	1.00997	0.90972	1.12127	908	404081	736	musculoskeletal
Viral hepatitis	0.852947	0.99927	0.01213	0.0654404	1.0122	0.890359	1.15072	640	417034	70	infectious diseases
Polycythemia, secondary	0.852966	0.99927	-0.0166096	0.0896193	0.983528	0.825092	1.17239	324	409636	289.8	hematopoietic
Gout and other crystal arthropathies	0.85333	0.99927	0.00591324	0.0319856	1.00593	0.944804	1.07101	2541	419090	274	endocrine/metabolic
Diffuse diseases of connective tissue	0.853381	0.99927	-0.00960038	0.0519485	0.990446	0.894565	1.0966	979	406602	709	dermatologic
Inflammatory diseases of female pelvic organs	0.854024	0.99927	0.00411272	0.0223533	1.00412	0.961079	1.04909	5380	220537	614	genitourinary
Noninflammatory disorders of vulva and perineum	0.854235	0.99927	-0.00870396	0.0473768	0.991334	0.903426	1.0878	1168	220133	619.5	genitourinary
Malignant neoplasm of testis	0.857549	0.99927	0.00531164	0.0295922	1.00533	0.948676	1.06536	3007	177167	187.2	neoplasms
Acute renal failure	0.857574	0.99927	-0.00346861	0.0193277	0.996537	0.959493	1.03501	7161	387240	585.1	genitourinary
Other disorders of stomach and duodenum	0.859168	0.99927	-0.00491469	0.0276988	0.995097	0.942515	1.05061	3418	360091	537	digestive
Lack of coordination	0.860507	0.99927	-0.0153943	0.0876029	0.984724	0.829367	1.16918	338	422876	350.3	neurological
Other disorders of male genital organs	0.860534	0.99927	0.00578575	0.0329307	1.0058	0.942936	1.07286	2397	160209	608	genitourinary
Secondary malignancy of respiratory organs	0.861071	0.99927	0.00517226	0.0295538	1.00519	0.948615	1.06513	2963	388072	198.2	neoplasms
Malignant neoplasm of ovary	0.861343	0.99927	-0.00578958	0.0331468	0.994227	0.931689	1.06096	2385	203968	184.11	neoplasms
Enthesopathy	0.862743	0.99927	0.00315445	0.0182461	1.00316	0.967919	1.03968	7948	389551	726.1	musculoskeletal
Duodenitis	0.863825	0.99927	-0.00332735	0.0194007	0.996678	0.959491	1.03531	7019	360091	535.6	digestive
Other non-epithelial cancer of skin	0.86398	0.99927	0.00369559	0.0215726	1.0037	0.962149	1.04705	5560	402555	172.2	neoplasms
Bipolar	0.865028	0.99927	0.00860039	0.0505975	1.00864	0.913411	1.11379	1017	385264	296.1	mental disorders
Coma	0.865357	0.99927	-0.0146761	0.0865543	0.985431	0.83167	1.16762	350	402105	348.7	neurological
Pulmonary collapse; interstitial and compensatory emphysema	0.866196	0.99927	0.00567897	0.0337046	1.0057	0.941406	1.07437	2275	396229	508	respiratory
Hyperlipidemia	0.866881	0.99927	0.00157823	0.0094154	1.00158	0.983266	1.02023	33498	356213	272.1	endocrine/metabolic
Malaise and fatigue	0.867485	0.99927	-0.00466499	0.0279585	0.995346	0.942271	1.05141	3354	417871	798	symptoms
Dyschromia and Vitiligo	0.870184	0.99927	0.00858247	0.0525165	1.00862	0.909966	1.11797	938	408071	694	dermatologic
Hyperparathyroidism	0.871684	0.99927	0.00884798	0.0547797	1.00889	0.906179	1.12324	871	417992	252.1	endocrine/metabolic
Psychophysical visual disturbances	0.872315	0.99927	0.0174405	0.108516	1.01759	0.822631	1.25876	216	418367	368.91	sense organs
Infection/inflammation of internal prosthetic device; implant; and graft	0.873723	0.99927	-0.00544317	0.0342485	0.994572	0.930002	1.06362	2223	414977	81	infectious diseases
Malignant neoplasm of small intestine, including duodenum	0.874396	0.99927	-0.0163947	0.103713	0.983739	0.802785	1.20548	240	396014	159.2	neoplasms
Pyogenic granuloma	0.87469	0.99927	0.0147432	0.0934865	1.01485	0.844942	1.21893	296	421055	686.4	dermatologic
Femoral hernia	0.875105	0.99927	0.0110447	0.0702687	1.01111	0.881016	1.1604	519	366358	550.3	digestive
Nasal polyps	0.876772	0.99927	-0.00476807	0.0307494	0.995243	0.937034	1.05707	2731	397904	471	respiratory
Hallucinations	0.878875	0.99927	-0.0133543	0.0876298	0.986734	0.831017	1.17163	337	410390	292.6	mental disorders
Premature beats	0.878941	0.99927	-0.0101098	0.066376	0.989941	0.869181	1.12748	590	374257	427.6	circulatory system
Other specified congenital anomalies of kidney	0.879632	0.99927	0.0131693	0.086963	1.01326	0.854469	1.20155	337	422694	751.22	congenital anomalies
Pathological, developmental or recurrent dislocation	0.87996	0.99927	0.0118809	0.0786706	1.01195	0.867352	1.18066	418	417366	742.2	musculoskeletal
Meniere's disease	0.881126	0.99927	0.0101374	0.0677901	1.01019	0.884504	1.15373	555	412420	386.1	sense organs
Hyposmolality and/or hyponatremia	0.882371	0.99927	0.00475425	0.032131	1.00477	0.943441	1.07008	2525	401834	276.12	endocrine/metabolic
Abnormal serum enzyme levels	0.88241	0.99927	0.0159251	0.107663	1.01605	0.822759	1.25476	224	404472	573.9	digestive
Neoplasm of uncertain behavior	0.882978	0.99927	0.00687288	0.0466921	1.0069	0.918841	1.10339	1190	388072	199	neoplasms
Problems associated with amniotic cavity and membranes	0.883244	0.99927	0.0157709	0.107388	1.0159	0.823076	1.25389	228	232616	653	pregnancy complications
Cyst of kidney, acquired	0.883535	0.99927	0.00636039	0.0434187	1.00638	0.924281	1.09577	1382	387240	586.2	genitourinary
Separation of retinal layers	0.883812	0.99927	0.0075833	0.0518911	1.00761	0.910172	1.11548	953	402932	362.31	sense organs
Abnormal movement	0.884165	0.99927	-0.00635195	0.0435988	0.993668	0.912284	1.08231	1364	422876	350	neurological
Anaphylactic shock NOS	0.886297	0.99927	0.0100658	0.0703945	1.01012	0.879937	1.15956	536	417821	946	injuries & poisonings
Disorders of the pituitary gland and its hypothalamic control	0.886984	0.99927	-0.00829311	0.0583521	0.991741	0.884563	1.11191	774	417992	253	endocrine/metabolic
Adjustment reaction	0.88783	0.99927	-0.0146997	0.104216	0.985408	0.803355	1.20872	240	385264	304	mental disorders
Nerve root and plexus disorders	0.889029	0.99927	0.00967039	0.0693054	1.00972	0.881469	1.15663	535	403331	353	neurological
Other hypertrophic and atrophic conditions of skin	0.890461	0.99927	-0.00328109	0.0238241	0.996724	0.951253	1.04437	4602	417304	701	dermatologic
Chronic pulmonary heart disease	0.891093	0.99927	-0.0069485	0.0507482	0.993076	0.899053	1.09693	1017	416255	415.2	circulatory system
Lung disease due to external agents	0.891638	0.99927	0.0100261	0.0735962	1.01008	0.874398	1.16681	469	396229	500	respiratory
Otalgia	0.892063	0.99927	0.012724	0.0937694	1.01281	0.84277	1.21715	292	420658	382	sense organs
Laxity of ligament or hypermobility syndrome	0.89217	0.99927	0.0113399	0.0836532	1.0114	0.858458	1.1916	372	389551	728.2	musculoskeletal
Staphylococcus infections	0.892779	0.99927	-0.0040614	0.0301318	0.995947	0.938832	1.05654	2870	399699	41.1	infectious diseases
Chronic Kidney Disease, Stage IV	0.894753	0.99927	-0.00953189	0.0720515	0.990513	0.860063	1.14075	510	387240	585.34	genitourinary
Tachycardia NOS	0.89479	0.99927	-0.00447591	0.0338453	0.995534	0.931637	1.06381	2278	374257	427.7	circulatory system
Malignant neoplasm of uterus	0.896514	0.99927	-0.00560328	0.04308	0.994412	0.913896	1.08202	1405	193210	182	neoplasms
Varicose veins of lower extremity	0.897107	0.99927	-0.00211843	0.0163818	0.997884	0.966353	1.03044	9850	385029	454.1	circulatory system
Toxic gastroenteritis and colitis	0.898247	0.99927	0.013859	0.108378	1.01396	0.819912	1.25392	220	385413	569.1	digestive
Balanoposthitis	0.89886	0.99927	0.0128644	0.101213	1.01295	0.830681	1.23521	249	154882	601.4	genitourinary
Cerebral artery occlusion, with cerebral infarction	0.899044	0.99927	-0.00376777	0.0296981	0.996239	0.939906	1.05595	2965	406746	433.21	circulatory system
Osteoarthrosis, localized, secondary	0.899848	0.99927	0.00571732	0.0454282	1.00573	0.920056	1.09939	1252	348416	740.12	musculoskeletal
Certain early complications of trauma or procedure	0.901217	0.99927	-0.0133048	0.10719	0.986783	0.7998	1.21748	224	425777	958	injuries & poisonings
Other disorders of soft tissues	0.901674	0.99927	0.00879106	0.071156	1.00883	0.877505	1.15981	512	389551	729	musculoskeletal
Erythematous conditions	0.901897	0.99927	-0.00406361	0.0329663	0.995945	0.933629	1.06242	2416	408071	695	dermatologic
Nonrheumatic mitral valve disorders	0.903472	0.99927	-0.00377986	0.0311671	0.996227	0.937193	1.05898	2685	406016	395.1	circulatory system
Glucocorticoid deficiency	0.903676	0.99927	-0.0120078	0.0992227	0.988064	0.813442	1.20017	262	417992	255.21	endocrine/metabolic
Type 2 diabetes with ophthalmic manifestations	0.903686	0.99927	-0.00571971	0.0472679	0.994297	0.90632	1.09081	1233	386250	250.23	endocrine/metabolic
Atrial flutter	0.903808	0.99927	0.0117111	0.0969046	1.01178	0.83676	1.22341	272	374257	427.22	circulatory system
Lupus (localized and systemic)	0.905204	0.99927	-0.0089829	0.0754294	0.991057	0.854856	1.14896	477	406220	695.4	dermatologic
Other local infections of skin and subcutaneous tissue	0.905387	0.99927	0.00526951	0.044334	1.00528	0.921619	1.09654	1314	421055	686	dermatologic
Cerebrovascular disease	0.905937	0.99927	-0.00219415	0.0185686	0.997808	0.962147	1.03479	7706	406746	433	circulatory system
Other symptoms of respiratory system	0.907038	0.99927	0.00202601	0.0173496	1.00203	0.968527	1.03669	8839	407283	512	respiratory
Chronic airway obstruction	0.908809	0.99927	0.00173183	0.0151197	1.00173	0.972483	1.03186	11647	401614	496	respiratory
Purpura and other hemorrhagic conditions	0.909084	0.99927	-0.00419844	0.0367658	0.99581	0.926577	1.07022	1937	420211	287	hematopoietic
Secondary malignant neoplasm of liver	0.910396	0.99927	-0.0030741	0.0273159	0.996931	0.94496	1.05176	3489	388072	198.4	neoplasms
Cancer of stomach	0.911554	0.99927	0.00613757	0.0552546	1.00616	0.902886	1.12124	844	396014	151	neoplasms
Pneumonitis due to inhalation of food or vomitus	0.911843	0.99927	-0.00572857	0.051742	0.994288	0.898399	1.10041	968	396229	501	respiratory
Decubitus ulcer	0.912159	0.99927	0.00529216	0.0479731	1.00531	0.91509	1.10442	1118	419820	707.1	dermatologic
Secondary malignant neoplasm of digestive systems	0.914226	0.99927	-0.00397212	0.0368781	0.996036	0.926583	1.07069	1910	388072	198.3	neoplasms
Aphasia/speech disturbance	0.915488	0.99927	0.00551404	0.0519607	1.00553	0.908167	1.11333	958	410390	292.1	mental disorders
Congestive heart failure (CHF) NOS	0.916176	0.99927	-0.00386921	0.0367613	0.996138	0.92689	1.07056	1940	413189	428.1	circulatory system
Osteomyelitis, periostitis, and other infections involving bone	0.917438	0.99927	-0.00970389	0.0936118	0.990343	0.824334	1.18978	300	414287	710	musculoskeletal
Occlusion and stenosis of precerebral arteries	0.917795	0.99927	-0.00461118	0.044677	0.995399	0.911944	1.08649	1293	406746	433.1	circulatory system
Nephritis and nephropathy without mention of glomerulonephritis	0.917923	0.99927	0.00910036	0.0883102	1.00914	0.848755	1.19984	336	387240	580.3	genitourinary
Bladder neck obstruction	0.918829	0.99927	-0.00393424	0.0386056	0.996073	0.923486	1.07437	1758	403379	596.1	genitourinary
Chronic ulcer of leg or foot	0.921392	0.99927	-0.00429688	0.0435435	0.995712	0.91426	1.08442	1376	419820	707.2	dermatologic
Ventricular fibrillation and flutter	0.921978	0.99927	0.00837086	0.0854673	1.00841	0.852875	1.1923	355	374257	427.41	circulatory system
Disorders of calcium/phosphorus metabolism	0.923559	0.99927	0.00411417	0.0428776	1.00412	0.923186	1.09215	1420	419960	275.5	endocrine/metabolic
Ulcerative colitis (chronic)	0.927156	0.99927	0.00625841	0.0684552	1.00628	0.879931	1.15077	550	334517	555.21	digestive
Peritonitis and retroperitoneal infections	0.927358	0.99927	-0.00492864	0.0540603	0.995083	0.895042	1.10631	884	385413	567	digestive
Benign neoplasm of respiratory and intrathoracic organs	0.928581	0.99927	-0.00785432	0.0876296	0.992176	0.8356	1.17809	339	425674	212	neoplasms
Precordial pain	0.928797	0.99927	0.00239019	0.0267483	1.00239	0.951196	1.05635	3677	418027	418.1	circulatory system
Other mental disorder	0.929405	0.99927	-0.00796715	0.089929	0.992065	0.831749	1.18328	326	385264	306	mental disorders
Actinic keratosis	0.930972	0.99927	0.00292886	0.0338118	1.00293	0.938623	1.07165	2237	416198	702.1	dermatologic
Pituitary hypofunction	0.932481	0.99927	0.00798824	0.0942853	1.00802	0.837941	1.21262	293	417992	253.2	endocrine/metabolic
Early or threatened labor; hemorrhage in early pregnancy	0.934084	0.99927	0.00295952	0.0357831	1.00296	0.935032	1.07583	2178	225444	636	pregnancy complications
Fracture of neck of femur	0.934596	0.99927	0.003158	0.0384821	1.00316	0.930284	1.08175	1725	399493	800.1	injuries & poisonings
Wegener's granulomatosis	0.934898	0.99927	-0.00899474	0.110116	0.991046	0.798662	1.22977	211	408680	446.4	circulatory system
Other hypertrophic cardiomyopathy	0.936193	0.99927	-0.0089698	0.112045	0.99107	0.795668	1.23446	216	419142	425.12	circulatory system
Corneal dystrophy	0.937141	0.99927	-0.00759746	0.0963359	0.992431	0.821673	1.19868	277	402934	364.5	sense organs
Altered mental status	0.93796	0.99927	0.00244598	0.0314257	1.00245	0.942568	1.06613	2628	410390	292.4	mental disorders
Renal failure NOS	0.938114	0.99927	-0.00344767	0.0444056	0.996558	0.913492	1.08718	1326	387240	585.2	genitourinary
Other derangement of joint	0.938335	0.99927	-0.00528907	0.0683674	0.994725	0.869979	1.13736	560	417366	742.9	musculoskeletal
Injuries to the nervous system	0.93835	0.99927	0.00460109	0.0594892	1.00461	0.894048	1.12885	728	424982	907	injuries & poisonings
Malignant neoplasm of other and ill-defined sites within the digestive organs and peritoneum	0.940416	0.99927	0.00416268	0.0556904	1.00417	0.900335	1.11998	831	396014	159	neoplasms
Anorexia	0.940557	0.99927	0.00416004	0.0557869	1.00417	0.900162	1.12019	832	416202	260.6	endocrine/metabolic
Nontoxic multinodular goiter	0.941058	0.99927	0.00467252	0.0631931	1.00468	0.887645	1.13715	664	393576	241.2	endocrine/metabolic
Other symptoms/disorders or the urinary system	0.941597	0.99927	0.00122179	0.0166768	1.00122	0.969026	1.03449	9573	393702	599	genitourinary
Otitis media	0.942019	0.99927	0.00306763	0.042177	1.00307	0.923488	1.08952	1452	420658	381.1	sense organs
Varicose veins of lower extremity, symptomtic	0.942493	0.99927	-0.00428616	0.0594168	0.995723	0.886264	1.1187	734	385029	454.11	circulatory system
Frequency of urination and polyuria	0.943264	0.99927	-0.00194687	0.0273561	0.998055	0.945952	1.05303	3507	393702	599.5	genitourinary
Acidosis	0.943483	0.99927	-0.0032557	0.045924	0.99675	0.910952	1.09063	1242	401834	276.41	endocrine/metabolic
Dermatophytosis / Dermatomycosis	0.944182	0.99927	0.00667062	0.0952743	1.00669	0.835217	1.21337	287	421217	110	infectious diseases
Anatomical abnormatilies of kidney and ureters	0.944301	0.99927	0.00774547	0.110863	1.00778	0.810956	1.25236	214	387240	586.1	genitourinary
Adverse effects of sedatives or other central nervous system depressants and anesthetics	0.94436	0.99927	-0.00573259	0.0821399	0.994284	0.846433	1.16796	383	370401	967	injuries & poisonings
Viral warts & HPV	0.945196	0.99927	0.0033766	0.0491209	1.00338	0.911286	1.10479	1073	417034	78	infectious diseases
Other abnormal blood chemistry	0.946459	0.99927	-0.00523562	0.0779646	0.994778	0.853813	1.15902	426	424513	790.6	symptoms
Multiple sclerosis	0.947461	0.99927	-0.00287699	0.0436598	0.997127	0.91535	1.08621	1352	402105	335	neurological
Epiphora	0.948556	0.99927	-0.00355787	0.0551435	0.996448	0.894369	1.11018	864	414649	375.2	sense organs
Disease of tricuspid valve	0.948944	0.99927	0.00550694	0.0860024	1.00552	0.849545	1.19014	352	406016	394.7	circulatory system
Fracture of unspecified bones	0.949341	0.99927	0.0061308	0.0964963	1.00615	0.83277	1.21563	269	399493	809	injuries & poisonings
Disorders of external ear	0.950002	0.99927	-0.00453072	0.0722549	0.99548	0.86403	1.14693	492	424041	380	sense organs
Bronchopneumonia and lung abscess	0.950388	0.99927	-0.00469213	0.0754124	0.995319	0.858561	1.15386	454	399348	480.5	respiratory
Acid-base balance disorder	0.950823	0.99927	0.00267722	0.0434099	1.00268	0.920899	1.09172	1384	401834	276.4	endocrine/metabolic
Cardiac arrest and ventricular fibrillation	0.951147	0.99927	-0.00359669	0.0587052	0.99641	0.888113	1.11791	757	374257	427.4	circulatory system
Dystrophy of female genital tract	0.952336	0.99927	0.00581216	0.0972372	1.00583	0.831296	1.21701	271	221664	624.1	genitourinary
Other dyschromia	0.952688	0.99927	-0.00353285	0.0595447	0.996473	0.886709	1.11983	731	408071	694.2	dermatologic
Dizziness and giddiness (Light-headedness and vertigo)	0.952704	0.99927	0.00138584	0.0233656	1.00139	0.956562	1.04831	4825	412420	386.9	sense organs
Myocardial infarction	0.953278	0.99927	0.00100839	0.0172107	1.00101	0.967806	1.03535	9142	370073	411.2	circulatory system
Stricture/obstruction of ureter	0.956991	0.99927	-0.00280652	0.0520405	0.997197	0.900501	1.10428	954	387240	586.4	genitourinary
Glomerulonephritis	0.958248	0.99927	0.00285837	0.0545985	1.00286	0.901088	1.11613	886	387240	580.1	genitourinary
Proteinuria	0.96075	0.99927	-0.00474508	0.0964202	0.995266	0.823884	1.2023	280	424229	269	endocrine/metabolic
Nephrotic syndrome without mention of glomerulonephritis	0.961635	0.99927	-0.00281497	0.0585212	0.997189	0.889128	1.11838	758	387240	580.2	genitourinary
Strabismus (not specified as paralytic)	0.962239	0.99927	0.00308911	0.0652483	1.00309	0.882678	1.13994	606	414649	378.1	sense organs
Keloid scar	0.962693	0.99927	-0.00507585	0.108517	0.994937	0.804314	1.23074	232	417304	701.4	dermatologic
Hypertension complicating pregnancy, childbirth, and the puerperium	0.962738	0.99927	-0.0024154	0.051701	0.997588	0.901453	1.10397	1024	231780	642	pregnancy complications
Chronic venous insufficiency [CVI]	0.963758	0.99927	0.0048246	0.106179	1.00484	0.816048	1.2373	232	385029	456	circulatory system
Mechanical complication of unspecified genitourinary device, implant, and graft	0.963942	0.99927	-0.0024151	0.053423	0.997588	0.898416	1.10771	919	419709	857	injuries & poisonings
Nonrheumatic aortic valve disorders	0.963948	0.99927	0.00128669	0.0284664	1.00129	0.946952	1.05874	3211	406016	395.2	circulatory system
Uveitis, noninfectious or NOS	0.965544	0.99927	-0.00351147	0.0812882	0.996495	0.849733	1.1686	406	412818	371.1	sense organs
Secondary hypothyroidism	0.966077	0.99927	-0.00205258	0.0482632	0.99795	0.907877	1.09696	1123	393576	244.1	endocrine/metabolic
Other disorders of the kidney and ureters	0.967255	0.99927	-0.00112638	0.0274387	0.998874	0.946575	1.05406	3486	387240	586	genitourinary
Other disorders of synovium, tendon, and bursa	0.968026	0.99927	0.000713819	0.017808	1.00071	0.966389	1.03626	8381	389551	727	musculoskeletal
Secondary malignant neoplasm of skin	0.969907	0.99927	0.00401795	0.106507	1.00403	0.814866	1.2371	228	388072	198.7	neoplasms
Other nondiabetic retinopathy	0.969911	0.99927	0.00189671	0.0502843	1.0019	0.907866	1.10567	1021	402932	362.3	sense organs
Rheumatism, unspecified and fibrositis	0.971	0.99927	-0.00339206	0.0933057	0.996614	0.830051	1.1966	300	389551	729.1	musculoskeletal
Herpes zoster	0.971262	0.99927	-0.00273917	0.0760338	0.997265	0.859192	1.15753	449	417034	53	infectious diseases
Osteomyelitis	0.972985	0.99927	-0.00342228	0.101056	0.996584	0.817513	1.21488	258	414287	710.1	musculoskeletal
Viral hepatitis C	0.973358	0.99927	-0.00296218	0.0886964	0.997042	0.837944	1.18635	341	417034	70.3	infectious diseases
Hallux valgus (Bunion)	0.974974	0.99927	-0.000665359	0.0212098	0.999335	0.958644	1.04175	5885	404081	735.3	musculoskeletal
Other open wound of head and face	0.975914	0.99927	-0.00247486	0.0819718	0.997528	0.849475	1.17139	379	422750	870.3	injuries & poisonings
Lymphadenitis	0.976095	0.99927	-0.000955638	0.0318919	0.999045	0.938509	1.06349	2589	410831	289.4	hematopoietic
Malignant neoplasm of kidney, except pelvis	0.976219	0.99927	0.00133122	0.044657	1.00133	0.917415	1.09292	1290	419445	189.11	neoplasms
Otitis media and Eustachian tube disorders	0.977107	0.99927	0.00109108	0.0380224	1.00109	0.9292	1.07855	1786	420658	381	sense organs
Regional enteritis	0.978013	0.99927	0.00101946	0.0369907	1.00102	0.931014	1.07629	1894	334517	555.1	digestive
Symptoms involving nervous and musculoskeletal systems	0.981065	0.99927	-0.000693448	0.0292179	0.999307	0.943688	1.0582	3060	416528	781	symptoms
Neurological disorders	0.981364	0.99927	0.000581775	0.0249055	1.00058	0.952913	1.05064	4210	410390	292	mental disorders
Myeloid leukemia	0.983491	0.99927	0.00123238	0.0595563	1.00123	0.890924	1.1252	727	417611	204.2	neoplasms
Adrenal hypofunction	0.983957	0.99927	0.00198484	0.098705	1.00199	0.825742	1.21585	263	417992	255.2	endocrine/metabolic
stress incontinence, female	0.984132	0.99927	-0.000458114	0.023033	0.999542	0.955422	1.0457	4947	221664	624.9	genitourinary
Gout	0.985957	0.99927	0.00060658	0.034462	1.00061	0.935253	1.07053	2195	419090	274.1	endocrine/metabolic
Other paralytic syndromes	0.988247	0.99927	0.000968986	0.0657817	1.00097	0.879888	1.13871	604	402105	344	neurological
Melanomas of skin, dx or hx	0.990038	0.99927	0.000415691	0.0332946	1.00042	0.937217	1.06788	2311	402555	172.1	neoplasms
Melanomas of skin	0.990038	0.99927	0.000415691	0.0332946	1.00042	0.937217	1.06788	2311	402555	172.11	neoplasms
Pituitary hyperfunction	0.990198	0.99927	-0.00140373	0.114261	0.998597	0.798236	1.24925	206	417992	253.1	endocrine/metabolic
Calcaneal spur; Exostosis NOS	0.990837	0.99927	0.000731061	0.0636579	1.00073	0.883348	1.13371	641	389551	726.4	musculoskeletal
Acute vascular insufficiency of intestine	0.991391	0.99927	0.000994263	0.0921436	1.00099	0.835601	1.19913	306	408680	441.1	circulatory system
Chronic cystitis	0.991571	0.99927	-0.000597364	0.0565461	0.999403	0.894558	1.11654	809	377806	592.12	genitourinary
Cardiac pacemaker/device in situ	0.992454	0.99927	0.000298385	0.0315498	1.0003	0.940317	1.06411	2628	374257	426.9	circulatory system
Seborrheic keratosis	0.992954	0.99927	-0.000272017	0.0308006	0.999728	0.941162	1.06194	2717	416198	702.2	dermatologic
Psoriatic arthropathy	0.993356	0.99927	0.000490651	0.0589184	1.00049	0.891377	1.12296	738	401965	696.42	dermatologic
Lipoma	0.994342	0.99927	-0.000155416	0.0219156	0.999845	0.957807	1.04373	5524	415778	214	neoplasms
Chronic inflammatory pelvic disease	0.994627	0.99927	0.0005715	0.0848613	1.00057	0.847255	1.18163	373	220537	614.32	genitourinary
Sarcoidosis	0.994708	0.99927	-0.00045077	0.0679592	0.999549	0.874898	1.14196	588	408071	697	dermatologic
Gastric ulcer	0.995963	0.99927	0.000127132	0.0251279	1.00013	0.952064	1.05062	4156	413082	531.2	digestive
Alcoholic liver damage	0.996324	0.99927	-0.000241561	0.0524369	0.999758	0.902112	1.10797	932	403990	317.11	mental disorders
Other disorders of metabolism	0.996996	0.99927	0.000232509	0.0617491	1.00023	0.886217	1.12892	683	422952	277	endocrine/metabolic
Myeloproliferative disease	0.997666	0.99927	0.000131687	0.0450127	1.00013	0.915677	1.09238	1278	417611	200	neoplasms
Anemia of chronic disease	0.99809	0.99927	-0.000137579	0.0574663	0.999862	0.893357	1.11907	791	384287	285.2	hematopoietic
Electrolyte imbalance	0.998283	0.99927	-4.74433e-05	0.022043	0.999953	0.957671	1.0441	5435	401834	276.1	endocrine/metabolic
Acute tonsillitis	0.999547	0.999547	4.11808e-05	0.0725429	1.00004	0.8675	1.15283	506	397904	474.1	respiratory

## Sheet: Suppl Table S9
Supplementary Table S9: Associations of rs11603020 with gene expression levels in 54 non-disease tissue sites from the Genotype- Tissue Expression project.
Gencode Id	Gene Symbol	P-Value	Normalised Effect	Tissue
ENSG00000254602.1	AP000662.4	2.3e-14	-0.39	Thyroid
ENSG00000156603.15	MED19	2.8e-14	-0.26	Skin - Sun Exposed (Lower leg)
ENSG00000134809.8	TIMM10	3e-14	-0.38	Esophagus - Muscularis
ENSG00000134809.8	TIMM10	6e-14	-0.34	Esophagus - Mucosa
ENSG00000134809.8	TIMM10	6.2e-14	-0.2	Muscle - Skeletal
ENSG00000134809.8	TIMM10	7.6e-14	-0.28	Artery - Tibial
ENSG00000156603.15	MED19	1.5e-13	-0.3	Skin - Not Sun Exposed (Suprapubic)
ENSG00000134809.8	TIMM10	6e-13	-0.23	Nerve - Tibial
ENSG00000134809.8	TIMM10	7.5e-13	-0.28	Thyroid
ENSG00000134809.8	TIMM10	2.1e-12	-0.3	Skin - Not Sun Exposed (Suprapubic)
ENSG00000134809.8	TIMM10	2.5e-11	-0.23	Lung
ENSG00000134809.8	TIMM10	4.3e-11	-0.23	Adipose - Visceral (Omentum)
ENSG00000134809.8	TIMM10	9.6e-11	-0.33	Artery - Aorta
ENSG00000134809.8	TIMM10	1.2e-10	-0.22	Adipose - Subcutaneous
ENSG00000156599.10	ZDHHC5	1.6e-10	-0.12	Muscle - Skeletal
ENSG00000134809.8	TIMM10	7.2e-10	-0.22	Skin - Sun Exposed (Lower leg)
ENSG00000134809.8	TIMM10	1.5e-09	-0.33	Stomach
ENSG00000134809.8	TIMM10	6.5e-09	-0.21	Breast - Mammary Tissue
ENSG00000156603.15	MED19	1e-08	-0.31	Heart - Atrial Appendage
ENSG00000134809.8	TIMM10	2e-08	-0.27	Heart - Atrial Appendage
ENSG00000156603.15	MED19	2.4e-08	-0.24	Adipose - Subcutaneous
ENSG00000156603.15	MED19	5.2e-08	-0.26	Esophagus - Mucosa
ENSG00000149131.15	SERPING1	5.3e-08	0.16	Whole Blood
ENSG00000134809.8	TIMM10	5.6e-08	-0.18	Cells - Cultured fibroblasts
ENSG00000134809.8	TIMM10	2e-07	-0.32	Pancreas
ENSG00000134809.8	TIMM10	2.1e-07	-0.25	Colon - Transverse
ENSG00000134809.8	TIMM10	2.7e-07	-0.34	Testis
ENSG00000156603.15	MED19	3.5e-07	-0.19	Thyroid
ENSG00000134809.8	TIMM10	6.2e-07	-0.17	Whole Blood
ENSG00000134809.8	TIMM10	7.9e-07	-0.28	Esophagus - Gastroesophageal Junction
ENSG00000156599.10	ZDHHC5	1.2e-06	-0.14	Heart - Left Ventricle
ENSG00000134809.8	TIMM10	2.8e-06	-0.32	Adrenal Gland
ENSG00000156603.15	MED19	4.1e-06	-0.35	Liver
ENSG00000134809.8	TIMM10	6.7e-06	-0.37	Cells - EBV-transformed lymphocytes
ENSG00000156603.15	MED19	7.2e-06	-0.22	Esophagus - Muscularis
ENSG00000134809.8	TIMM10	8.1e-06	-0.21	Heart - Left Ventricle
ENSG00000156599.10	ZDHHC5	8.8e-06	0.074	Skin - Sun Exposed (Lower leg)
ENSG00000134809.8	TIMM10	1.2e-05	-0.33	Small Intestine - Terminal Ileum
ENSG00000156599.10	ZDHHC5	1.6e-05	-0.12	Heart - Atrial Appendage
ENSG00000134809.8	TIMM10	1.7e-05	-0.28	Artery - Coronary
ENSG00000166793.10	YPEL4	2.1e-05	0.17	Skin - Not Sun Exposed (Suprapubic)
ENSG00000156603.15	MED19	2.1e-05	-0.3	Pancreas
ENSG00000156603.15	MED19	2.3e-05	-0.14	Lung
ENSG00000134809.8	TIMM10	2.4e-05	-0.24	Brain - Caudate (basal ganglia)
ENSG00000156603.15	MED19	2.7e-05	-0.14	Muscle - Skeletal
ENSG00000156603.15	MED19	3.1e-05	-0.16	Nerve - Tibial
ENSG00000166793.10	YPEL4	3.7e-05	0.14	Lung
ENSG00000156603.15	MED19	0.0001	-0.25	Adrenal Gland
ENSG00000156603.15	MED19	0.00035	-0.14	Artery - Tibial
